# Supplementary material for: Microbial Diversity Impacts Non-Protein Amino Acid Production in Cyanobacterial Bloom Cultures Collected from Lake Winnipeg
Source: Toxins (Basel). 2024 Mar 26;16(4):169. doi: 10.3390/toxins16040169 (PMC11053616; doi:10.3390/toxins16040169)
Supplement: Supplementary file 1 [file toxins-16-00169-s001.zip]

Archive with 2 entries (2 files):
- toxins-2895593-SU.pdf
- toxins-2895593-supplementary.xlsx
