# Supplementary material for: Microbial Diversity Impacts Non-Protein Amino Acid Production in Cyanobacterial Bloom Cultures Collected from Lake Winnipeg
Source: Toxins (Basel). 2024 Mar 26;16(4):169. doi: 10.3390/toxins16040169 (PMC11053616; doi:10.3390/toxins16040169)
Supplement: Supplementary file 1 [file toxins-16-00169-s001.zip › toxins-2895593-supplementary.xlsx]

## Sheet: Metagenomics
OTU	Kingdom	Phylum	Class	Order	Family	Genus	LBy2017	LBy2019a	LBy2019b	LIy2019	NBy2018a	NBy2018b	NBy2018c	NBy2018d	NBy2019	NIy2016	NIy2018a	NIy2018b	NIy2021a	NIy2021b	NIy2021c	NIy2021d	NIy2021e	NIy2021f	SBy2017a	SBy2017b	SBy2017c	SBy2017d	SBy2018	SBy2019a	SBy2019b	SIy2016	SIy2017	SIy2018	SIy2021a	SIy2021b	SIy2021c
ASV55	Bacteria	Spirochaetota	Leptospirae	Leptospirales	Leptospiraceae	Leptospira	0	0	0	0	0	0	0	0	0	0	0	0	0	0	0	0	0	0	0	0	0	0	0	0	0	0	0	0	0	1282	141
ASV167	Bacteria	Spirochaetota	Leptospirae	Leptospirales	Leptospiraceae	Leptospira	0	0	0	0	0	0	0	0	0	0	0	0	0	0	0	0	0	0	0	0	0	0	0	0	0	0	0	0	0	40	0
ASV20	Bacteria	Proteobacteria	Gammaproteobacteria	Xanthomonadales	Xanthomonadaceae	Luteimonas	2623	0	1763	0	586	1989	0	1029	0	0	0	0	0	0	0	0	0	0	0	6	0	69	586	0	0	0	0	0	0	0	0
ASV32	Bacteria	Proteobacteria	Gammaproteobacteria	Xanthomonadales	Rhodanobacteraceae	Aquimonas	0	46	0	0	0	0	0	0	686	0	0	0	0	0	0	0	0	0	1686	0	1892	723	0	0	6	0	0	0	0	0	0
ASV217	Bacteria	Proteobacteria	Gammaproteobacteria	Xanthomonadales	Rhodanobacteraceae	Aquimonas	0	0	0	0	0	0	0	0	0	0	0	0	0	0	0	0	0	0	0	0	0	0	0	0	0	10	0	0	0	0	0
ASV245	Bacteria	Proteobacteria	Gammaproteobacteria	Xanthomonadales	Xanthomonadaceae	Stenotrophomonas	0	0	0	0	0	0	6	0	0	0	0	0	0	0	0	0	0	0	0	0	0	0	0	0	0	0	0	0	0	0	0
ASV250	Bacteria	Proteobacteria	Gammaproteobacteria	Xanthomonadales	Xanthomonadaceae	<NA>	0	0	0	0	0	0	0	0	0	0	0	0	0	0	0	0	0	0	0	0	0	0	6	0	0	0	0	0	0	0	0
ASV278	Bacteria	Proteobacteria	Gammaproteobacteria	Xanthomonadales	Xanthomonadaceae	<NA>	0	0	0	0	0	4	0	0	0	0	0	0	0	0	0	0	0	0	0	0	0	0	0	0	0	0	0	0	0	0	0
ASV291	Bacteria	Proteobacteria	Gammaproteobacteria	Xanthomonadales	Rhodanobacteraceae	Aquimonas	0	0	0	0	0	0	0	0	0	0	0	0	0	0	0	0	0	0	4	0	0	0	0	0	0	0	0	0	0	0	0
ASV342	Bacteria	Proteobacteria	Gammaproteobacteria	Xanthomonadales	Xanthomonadaceae	<NA>	0	0	0	0	0	0	0	0	0	0	0	0	0	0	0	0	0	0	0	0	0	0	0	3	0	0	0	0	0	0	0
ASV380	Bacteria	Proteobacteria	Gammaproteobacteria	Xanthomonadales	Xanthomonadaceae	<NA>	0	0	0	0	0	0	0	2	0	0	0	0	0	0	0	0	0	0	0	0	0	0	0	0	0	0	0	0	0	0	0
ASV409	Bacteria	Proteobacteria	Gammaproteobacteria	Xanthomonadales	Xanthomonadaceae	Stenotrophomonas	0	0	0	0	0	0	0	0	0	0	0	0	0	0	0	0	0	0	0	0	0	0	0	0	0	0	2	0	0	0	0
ASV36	Bacteria	Proteobacteria	Gammaproteobacteria	Pseudomonadales	Pseudomonadaceae	Pseudomonas	0	0	0	0	0	0	0	0	0	0	0	0	0	3787	0	0	0	0	0	0	0	0	0	0	0	0	0	0	0	0	0
ASV40	Bacteria	Proteobacteria	Gammaproteobacteria	Pseudomonadales	Pseudomonadaceae	Pseudomonas	0	0	0	0	0	0	0	0	0	0	0	0	2591	0	0	0	0	0	0	0	0	0	0	0	0	0	67	0	0	0	0
ASV49	Bacteria	Proteobacteria	Gammaproteobacteria	Pseudomonadales	Pseudomonadaceae	Pseudomonas	0	26	0	0	0	0	0	0	0	0	0	0	0	0	0	0	0	0	0	0	1056	0	0	0	801	0	0	0	0	0	0
ASV81	Bacteria	Proteobacteria	Gammaproteobacteria	Pseudomonadales	Pseudomonadaceae	Pseudomonas	0	0	0	0	0	0	0	0	0	0	0	0	0	0	0	756	0	0	0	0	0	0	0	0	0	0	0	0	0	0	0
ASV106	Bacteria	Proteobacteria	Gammaproteobacteria	Pseudomonadales	Pseudomonadaceae	Pseudomonas	0	0	0	0	0	0	0	0	0	0	0	0	0	481	0	0	0	0	0	0	0	0	0	0	0	0	0	0	0	0	0
ASV113	Bacteria	Proteobacteria	Gammaproteobacteria	Pseudomonadales	Pseudomonadaceae	Pseudomonas	0	0	0	0	0	0	0	0	0	0	0	0	0	335	0	0	0	0	0	0	0	0	0	0	0	0	0	0	0	0	0
ASV121	Bacteria	Proteobacteria	Gammaproteobacteria	Pseudomonadales	Pseudomonadaceae	Pseudomonas	0	0	0	0	0	0	0	0	0	0	0	0	289	0	0	0	0	0	0	0	0	0	0	0	0	0	0	0	0	0	0
ASV125	Bacteria	Proteobacteria	Gammaproteobacteria	Pseudomonadales	Pseudomonadaceae	Pseudomonas	0	0	0	0	0	0	0	0	0	0	0	0	257	0	0	0	0	0	0	0	0	0	0	0	0	0	0	0	0	0	0
ASV330	Bacteria	Proteobacteria	Gammaproteobacteria	Pseudomonadales	Pseudomonadaceae	<NA>	0	0	0	0	0	0	0	0	0	0	0	0	0	3	0	0	0	0	0	0	0	0	0	0	0	0	0	0	0	0	0
ASV181	Bacteria	Proteobacteria	Gammaproteobacteria	Enterobacterales	Enterobacteriaceae	Enterobacter	0	0	0	0	0	0	0	0	0	0	0	0	0	0	0	0	0	0	0	0	0	0	0	0	0	0	20	0	0	0	0
ASV191	Bacteria	Proteobacteria	Gammaproteobacteria	Enterobacterales	Enterobacteriaceae	Enterobacter	0	0	0	0	0	0	0	0	0	0	0	0	0	0	0	0	0	0	0	0	0	0	0	0	0	0	16	0	0	0	0
ASV211	Bacteria	Proteobacteria	Gammaproteobacteria	Enterobacterales	Enterobacteriaceae	<NA>	0	0	0	0	0	0	0	0	0	0	0	0	0	0	0	0	0	0	0	0	0	0	0	0	0	0	11	0	0	0	0
ASV237	Bacteria	Proteobacteria	Gammaproteobacteria	Enterobacterales	Enterobacteriaceae	Salmonella	0	0	0	0	0	2	0	0	0	0	0	0	0	0	0	0	0	0	0	0	0	0	0	0	5	0	0	0	0	0	0
ASV303	Bacteria	Proteobacteria	Gammaproteobacteria	Enterobacterales	Morganellaceae	Incertae-Sedis	0	0	0	0	0	0	0	0	0	0	0	0	0	0	0	0	0	0	0	0	0	0	0	0	0	0	4	0	0	0	0
ASV26	Bacteria	Proteobacteria	Gammaproteobacteria	Burkholderiales	Comamonadaceae	Hydrogenophaga	0	0	0	0	0	0	0	0	0	0	0	0	0	0	0	0	242	6229	0	0	0	0	0	0	0	0	0	0	0	0	0
ASV28	Bacteria	Proteobacteria	Gammaproteobacteria	Burkholderiales	Comamonadaceae	Hydrogenophaga	0	0	0	0	0	0	0	0	0	0	0	0	0	0	0	0	0	0	0	0	0	0	0	0	0	0	3	0	131	5207	4
ASV52	Bacteria	Proteobacteria	Gammaproteobacteria	Burkholderiales	Comamonadaceae	Acidovorax	0	0	0	0	0	0	0	0	0	0	0	0	0	0	0	0	0	0	0	0	0	0	0	0	0	0	0	0	0	1464	0
ASV71	Bacteria	Proteobacteria	Gammaproteobacteria	Burkholderiales	Comamonadaceae	Leptothrix	0	0	0	0	0	0	0	0	0	0	0	0	0	0	0	1005	0	0	0	0	0	0	0	0	0	0	0	0	0	0	0
ASV73	Bacteria	Proteobacteria	Gammaproteobacteria	Burkholderiales	Comamonadaceae	Hydrogenophaga	0	0	0	0	0	0	0	0	0	0	0	0	0	0	0	0	0	961	0	0	0	0	0	0	0	0	0	0	0	0	0
ASV93	Bacteria	Proteobacteria	Gammaproteobacteria	Burkholderiales	Comamonadaceae	Hydrogenophaga	0	0	0	0	0	0	0	0	0	0	0	0	0	0	0	0	0	567	0	0	0	0	0	0	0	0	0	0	0	0	0
ASV98	Bacteria	Proteobacteria	Gammaproteobacteria	Burkholderiales	Comamonadaceae	Hydrogenophaga	0	0	0	0	0	0	0	0	0	0	0	0	0	0	0	0	0	541	0	0	0	0	0	0	0	0	0	0	0	0	0
ASV105	Bacteria	Proteobacteria	Gammaproteobacteria	Burkholderiales	Comamonadaceae	Hydrogenophaga	0	0	0	0	0	0	0	0	0	0	0	0	0	0	0	0	0	0	0	0	0	0	0	0	0	0	0	0	0	489	0
ASV118	Bacteria	Proteobacteria	Gammaproteobacteria	Burkholderiales	Comamonadaceae	Hydrogenophaga	0	0	0	0	0	0	0	0	0	0	0	0	0	0	0	0	0	0	0	0	0	0	0	0	0	0	0	0	0	310	0
ASV123	Bacteria	Proteobacteria	Gammaproteobacteria	Burkholderiales	Burkholderiaceae	Limnobacter	0	0	0	0	0	0	0	0	0	0	0	0	0	0	0	275	0	0	0	0	0	0	0	0	0	0	0	0	0	0	0
ASV141	Bacteria	Proteobacteria	Gammaproteobacteria	Burkholderiales	Burkholderiaceae	Limnobacter	0	0	0	0	0	0	0	0	0	0	0	0	0	0	0	0	0	0	0	0	0	0	0	0	0	0	0	0	123	0	0
ASV242	Bacteria	Proteobacteria	Gammaproteobacteria	Burkholderiales	Comamonadaceae	Hydrogenophaga	0	0	0	0	0	0	0	0	0	0	0	0	0	0	0	0	0	0	0	0	0	0	0	0	0	0	0	0	0	7	0
ASV370	Bacteria	Proteobacteria	Gammaproteobacteria	Burkholderiales	Rhodocyclaceae	Sulfuritalea	0	0	0	2	0	0	0	0	0	0	0	0	0	0	0	0	0	0	0	0	0	0	0	0	0	0	0	0	0	0	0
ASV388	Bacteria	Proteobacteria	Gammaproteobacteria	Burkholderiales	Comamonadaceae	Pelomonas	0	0	0	0	0	0	0	0	0	0	0	0	2	0	0	0	0	0	0	0	0	0	0	0	0	0	0	0	0	0	0
ASV396	Bacteria	Proteobacteria	Gammaproteobacteria	Burkholderiales	Alcaligenaceae	Achromobacter	0	0	0	0	0	0	0	0	0	0	0	0	0	0	0	0	0	0	2	0	0	0	0	0	0	0	0	0	0	0	0
ASV417	Bacteria	Proteobacteria	Gammaproteobacteria	Burkholderiales	Burkholderiaceae	Polynucleobacter	0	0	0	0	0	0	0	0	0	0	0	0	0	0	0	0	0	0	0	0	0	0	0	0	0	0	0	0	0	0	2
ASV7	Bacteria	Proteobacteria	Alphaproteobacteria	Sphingomonadales	Sphingomonadaceae	Porphyrobacter	0	1561	116	0	553	49	940	0	294	0	0	0	0	0	0	0	0	0	0	1055	462	93	2463	171	1302	5482	0	0	0	0	0
ASV21	Bacteria	Proteobacteria	Alphaproteobacteria	Sphingomonadales	Sphingomonadaceae	Blastomonas	2	0	0	0	0	0	0	0	0	0	0	0	0	0	0	2925	0	0	0	0	0	10	0	0	0	0	0	0	5037	0	0
ASV29	Bacteria	Proteobacteria	Alphaproteobacteria	Sphingomonadales	Sphingomonadaceae	Blastomonas	0	0	0	0	0	0	0	0	0	5143	3	68	0	0	0	0	0	0	0	0	0	0	0	0	0	0	0	0	0	0	0
ASV54	Bacteria	Proteobacteria	Alphaproteobacteria	Sphingomonadales	Sphingomonadaceae	Sphingorhabdus	0	0	0	0	0	0	0	0	0	0	0	0	0	0	0	1449	0	0	0	0	0	0	0	0	0	0	0	0	0	0	0
ASV85	Bacteria	Proteobacteria	Alphaproteobacteria	Sphingomonadales	Sphingomonadaceae	Porphyrobacter	0	0	0	0	0	0	0	0	0	0	0	0	0	0	0	0	0	0	0	0	0	0	0	0	0	690	0	0	0	0	0
ASV101	Bacteria	Proteobacteria	Alphaproteobacteria	Sphingomonadales	Sphingomonadaceae	Blastomonas	0	0	0	0	0	0	0	0	0	518	0	0	0	0	0	0	0	0	0	0	0	0	0	0	0	0	0	0	0	0	0
ASV102	Bacteria	Proteobacteria	Alphaproteobacteria	Sphingomonadales	Sphingomonadaceae	Blastomonas	0	0	0	0	0	0	0	0	0	518	0	0	0	0	0	0	0	0	0	0	0	0	0	0	0	0	0	0	0	0	0
ASV104	Bacteria	Proteobacteria	Alphaproteobacteria	Sphingomonadales	Sphingomonadaceae	Porphyrobacter	0	0	0	0	0	0	0	0	0	0	0	0	0	0	0	0	0	0	0	0	0	0	0	0	0	492	0	0	0	0	0
ASV108	Bacteria	Proteobacteria	Alphaproteobacteria	Sphingomonadales	Sphingomonadaceae	Porphyrobacter	0	0	0	0	0	0	0	0	0	0	0	0	0	0	0	0	0	0	0	0	0	0	0	0	0	449	0	0	0	0	0
ASV110	Bacteria	Proteobacteria	Alphaproteobacteria	Sphingomonadales	Sphingomonadaceae	Blastomonas	0	0	0	0	0	0	0	0	0	407	0	0	0	0	0	0	0	0	0	0	0	0	0	0	0	0	0	0	0	0	0
ASV152	Bacteria	Proteobacteria	Alphaproteobacteria	Sphingomonadales	Sphingomonadaceae	Blastomonas	0	20	0	0	0	0	0	0	0	0	0	0	0	0	0	0	0	0	0	0	0	0	16	47	0	0	0	0	0	0	0
ASV180	Bacteria	Proteobacteria	Alphaproteobacteria	Sphingomonadales	Sphingomonadaceae	Sphingopyxis	0	0	0	0	0	0	0	0	0	0	0	0	0	0	0	20	0	0	0	0	0	0	0	0	0	0	0	0	0	0	0
ASV198	Bacteria	Proteobacteria	Alphaproteobacteria	Sphingomonadales	Sphingomonadaceae	Blastomonas	0	0	0	0	0	0	0	0	0	13	0	0	0	0	0	0	0	0	0	0	0	0	0	0	0	0	0	0	0	0	0
ASV202	Bacteria	Proteobacteria	Alphaproteobacteria	Sphingomonadales	Sphingomonadaceae	<NA>	0	0	0	0	0	0	0	0	0	0	0	0	0	0	0	12	0	0	0	0	0	0	0	0	0	0	0	0	0	0	0
ASV213	Bacteria	Proteobacteria	Alphaproteobacteria	Sphingomonadales	Sphingomonadaceae	Sphingorhabdus	0	0	0	0	0	0	0	0	0	0	0	0	0	0	0	10	0	0	0	0	0	0	0	0	0	0	0	0	0	0	0
ASV232	Bacteria	Proteobacteria	Alphaproteobacteria	Sphingomonadales	Sphingomonadaceae	Sphingomonas	0	0	0	0	0	0	0	0	0	0	0	0	0	0	0	0	0	0	0	0	0	0	8	0	0	0	0	0	0	0	0
ASV267	Bacteria	Proteobacteria	Alphaproteobacteria	Sphingomonadales	Sphingomonadaceae	<NA>	0	0	0	0	0	0	0	0	0	0	0	0	0	0	0	0	0	0	0	5	0	0	0	0	0	0	0	0	0	0	0
ASV286	Bacteria	Proteobacteria	Alphaproteobacteria	Sphingomonadales	Sphingomonadaceae	Parablastomonas	0	0	0	0	0	0	0	0	0	4	0	0	0	0	0	0	0	0	0	0	0	0	0	0	0	0	0	0	0	0	0
ASV287	Bacteria	Proteobacteria	Alphaproteobacteria	Sphingomonadales	Sphingomonadaceae	Parablastomonas	0	0	0	0	0	0	0	0	0	4	0	0	0	0	0	0	0	0	0	0	0	0	0	0	0	0	0	0	0	0	0
ASV294	Bacteria	Proteobacteria	Alphaproteobacteria	Sphingomonadales	Sphingomonadaceae	Porphyrobacter	0	0	0	0	0	0	0	0	0	0	0	0	0	0	0	0	0	0	0	4	0	0	0	0	0	0	0	0	0	0	0
ASV302	Bacteria	Proteobacteria	Alphaproteobacteria	Sphingomonadales	Sphingomonadaceae	<NA>	0	0	0	0	0	0	0	0	0	0	0	0	0	0	0	0	0	0	0	0	0	0	0	0	4	0	0	0	0	0	0
ASV338	Bacteria	Proteobacteria	Alphaproteobacteria	Sphingomonadales	Sphingomonadaceae	<NA>	0	0	0	0	0	0	0	0	0	0	0	0	0	0	0	0	0	0	0	3	0	0	0	0	0	0	0	0	0	0	0
ASV394	Bacteria	Proteobacteria	Alphaproteobacteria	Sphingomonadales	Sphingomonadaceae	Blastomonas	0	0	0	0	0	0	0	0	0	0	0	0	0	0	0	0	0	2	0	0	0	0	0	0	0	0	0	0	0	0	0
ASV44	Bacteria	Proteobacteria	Alphaproteobacteria	Rickettsiales	Mitochondria	<NA>	0	0	0	0	0	0	0	0	0	0	0	0	1159	1014	0	0	0	0	0	0	0	0	0	0	0	0	13	0	0	0	0
ASV133	Bacteria	Proteobacteria	Alphaproteobacteria	Rickettsiales	Rickettsiaceae	Rickettsia	0	0	0	0	0	0	0	0	0	0	0	0	0	0	0	0	0	0	0	0	0	0	171	0	0	0	0	0	0	0	0
ASV147	Bacteria	Proteobacteria	Alphaproteobacteria	Rickettsiales	Mitochondria	<NA>	0	0	0	0	0	0	0	0	0	0	0	0	0	0	0	0	0	0	0	0	0	0	0	102	0	0	0	0	0	0	0
ASV149	Bacteria	Proteobacteria	Alphaproteobacteria	Rickettsiales	Mitochondria	<NA>	0	0	0	0	0	0	0	0	0	0	0	0	0	0	0	0	0	0	0	0	0	0	0	0	0	0	91	0	0	0	0
ASV150	Bacteria	Proteobacteria	Alphaproteobacteria	Rickettsiales	Mitochondria	<NA>	0	0	90	0	0	0	0	0	0	0	0	0	0	0	0	0	0	0	0	0	0	0	0	0	0	0	0	0	0	0	0
ASV159	Bacteria	Proteobacteria	Alphaproteobacteria	Rickettsiales	Mitochondria	<NA>	0	0	0	0	0	0	0	0	0	0	0	0	29	29	0	0	0	0	0	0	0	0	0	0	0	0	0	0	0	0	0
ASV162	Bacteria	Proteobacteria	Alphaproteobacteria	Rickettsiales	Mitochondria	<NA>	0	0	24	0	0	0	0	0	0	0	0	0	0	0	0	0	0	0	0	0	0	0	0	28	0	0	0	0	0	0	0
ASV174	Bacteria	Proteobacteria	Alphaproteobacteria	Rickettsiales	Mitochondria	<NA>	0	0	0	0	0	0	0	0	0	0	0	0	0	0	0	0	0	0	0	0	0	0	0	22	0	0	0	0	0	0	0
ASV178	Bacteria	Proteobacteria	Alphaproteobacteria	Rickettsiales	Mitochondria	<NA>	0	0	8	0	0	0	0	0	0	0	0	0	0	0	0	0	0	0	0	2	0	0	0	10	0	0	0	0	0	0	0
ASV209	Bacteria	Proteobacteria	Alphaproteobacteria	Rickettsiales	Mitochondria	<NA>	0	0	0	0	0	0	0	0	0	0	0	0	0	0	0	0	0	0	0	0	0	0	0	0	11	0	0	0	0	0	0
ASV225	Bacteria	Proteobacteria	Alphaproteobacteria	Rickettsiales	Mitochondria	<NA>	0	0	0	0	0	0	0	0	0	0	0	0	0	0	0	0	0	0	0	0	0	0	0	0	0	0	0	0	0	0	9
ASV258	Bacteria	Proteobacteria	Alphaproteobacteria	Rickettsiales	Mitochondria	<NA>	0	0	0	0	0	0	0	0	0	5	0	0	0	0	0	0	0	0	0	0	0	0	0	0	0	0	0	0	0	0	0
ASV265	Bacteria	Proteobacteria	Alphaproteobacteria	Rickettsiales	Mitochondria	<NA>	0	0	0	0	0	0	0	0	0	0	0	0	0	0	0	0	5	0	0	0	0	0	0	0	0	0	0	0	0	0	0
ASV345	Bacteria	Proteobacteria	Alphaproteobacteria	Rickettsiales	Mitochondria	<NA>	0	0	0	0	0	0	0	0	0	0	0	0	0	0	0	0	0	0	0	0	0	0	0	3	0	0	0	0	0	0	0
ASV367	Bacteria	Proteobacteria	Alphaproteobacteria	Rickettsiales	Mitochondria	<NA>	0	2	0	0	0	0	0	0	0	0	0	0	0	0	0	0	0	0	0	0	0	0	0	0	0	0	0	0	0	0	0
ASV389	Bacteria	Proteobacteria	Alphaproteobacteria	Rickettsiales	Mitochondria	<NA>	0	0	0	0	0	0	0	0	0	0	0	0	0	0	0	2	0	0	0	0	0	0	0	0	0	0	0	0	0	0	0
ASV405	Bacteria	Proteobacteria	Alphaproteobacteria	Rickettsiales	Mitochondria	<NA>	0	0	0	0	0	0	0	0	0	0	0	0	0	0	0	0	0	0	0	0	0	0	0	0	0	2	0	0	0	0	0
ASV6	Bacteria	Proteobacteria	Alphaproteobacteria	Rhodobacterales	Rhodobacteraceae	Paracoccus	0	2923	535	0	1038	2587	1372	517	1005	836	0	10	0	0	0	0	0	0	833	655	674	92	844	399	540	0	0	0	0	0	0
ASV42	Bacteria	Proteobacteria	Alphaproteobacteria	Rhodobacterales	Rhodobacteraceae	Paracoccus	0	0	0	0	0	0	0	0	0	0	0	0	0	0	0	0	2430	8	0	0	0	0	0	0	0	0	0	0	0	0	0
ASV82	Bacteria	Proteobacteria	Alphaproteobacteria	Rhodobacterales	Rhodobacteraceae	Gemmobacter	0	0	0	0	0	0	0	0	0	0	0	0	0	10	0	742	0	0	0	0	0	0	0	0	0	0	0	0	0	0	0
ASV114	Bacteria	Proteobacteria	Alphaproteobacteria	Rhodobacterales	Rhodobacteraceae	Paracoccus	0	0	0	0	0	0	0	0	0	0	0	0	0	0	0	0	333	0	0	0	0	0	0	0	0	0	0	0	0	0	0
ASV119	Bacteria	Proteobacteria	Alphaproteobacteria	Rhodobacterales	Rhodobacteraceae	Paracoccus	0	0	0	0	0	0	0	0	0	0	0	0	0	0	0	0	304	0	0	0	0	0	0	0	0	0	0	0	0	0	0
ASV127	Bacteria	Proteobacteria	Alphaproteobacteria	Rhodobacterales	Rhodobacteraceae	Paracoccus	0	0	0	0	0	0	0	0	0	0	0	0	0	0	0	0	244	0	0	0	0	0	0	0	0	0	0	0	0	0	0
ASV138	Bacteria	Proteobacteria	Alphaproteobacteria	Rhodobacterales	Rhodobacteraceae	Paracoccus	0	0	0	0	0	0	0	0	0	0	0	0	0	0	0	0	0	0	0	0	135	0	0	0	0	0	0	0	0	0	0
ASV194	Bacteria	Proteobacteria	Alphaproteobacteria	Rhodobacterales	Rhodobacteraceae	Paracoccus	0	3	3	0	0	2	0	0	0	0	0	0	0	0	0	0	0	0	0	0	2	0	0	0	4	0	0	0	0	0	0
ASV229	Bacteria	Proteobacteria	Alphaproteobacteria	Rhodobacterales	Rhodobacteraceae	<NA>	0	0	0	0	0	0	8	0	0	0	0	0	0	0	0	0	0	0	0	0	0	0	0	0	0	0	0	0	0	0	0
ASV252	Bacteria	Proteobacteria	Alphaproteobacteria	Rhodobacterales	Rhodobacteraceae	<NA>	0	0	0	0	0	0	0	0	0	0	0	0	0	0	0	0	0	0	0	0	0	0	0	0	0	0	0	6	0	0	0
ASV268	Bacteria	Proteobacteria	Alphaproteobacteria	Rhodobacterales	Rhodobacteraceae	Plastorhodobacter	0	0	0	0	0	0	0	0	0	0	0	0	0	0	0	0	0	0	0	0	5	0	0	0	0	0	0	0	0	0	0
ASV279	Bacteria	Proteobacteria	Alphaproteobacteria	Rhodobacterales	Rhodobacteraceae	<NA>	0	0	0	0	0	4	0	0	0	0	0	0	0	0	0	0	0	0	0	0	0	0	0	0	0	0	0	0	0	0	0
ASV288	Bacteria	Proteobacteria	Alphaproteobacteria	Rhodobacterales	Rhodobacteraceae	Plastorhodobacter	0	0	0	0	0	0	0	0	0	4	0	0	0	0	0	0	0	0	0	0	0	0	0	0	0	0	0	0	0	0	0
ASV320	Bacteria	Proteobacteria	Alphaproteobacteria	Rhodobacterales	Rhodobacteraceae	<NA>	0	0	0	0	0	0	0	0	3	0	0	0	0	0	0	0	0	0	0	0	0	0	0	0	0	0	0	0	0	0	0
ASV381	Bacteria	Proteobacteria	Alphaproteobacteria	Rhodobacterales	Rhodobacteraceae	<NA>	0	0	0	0	0	0	0	2	0	0	0	0	0	0	0	0	0	0	0	0	0	0	0	0	0	0	0	0	0	0	0
ASV392	Bacteria	Proteobacteria	Alphaproteobacteria	Rhodobacterales	Rhodobacteraceae	<NA>	0	0	0	0	0	0	0	0	0	0	0	0	0	0	0	0	2	0	0	0	0	0	0	0	0	0	0	0	0	0	0
ASV12	Bacteria	Proteobacteria	Alphaproteobacteria	Rhizobiales	Rhizobiaceae	Aliihoeflea	1131	33	825	0	173	391	374	450	305	0	0	0	0	0	0	0	0	0	391	54	342	428	136	1847	106	344	0	2580	0	0	0
ASV24	Bacteria	Proteobacteria	Alphaproteobacteria	Rhizobiales	Rhizobiaceae	Allorhizobium-Neorhizobium-Pararhizobium-Rhizobium	0	4	0	0	0	0	0	0	353	0	0	0	309	3683	2270	377	0	0	0	0	0	0	0	0	0	0	49	0	469	0	0
ASV33	Bacteria	Proteobacteria	Alphaproteobacteria	Rhizobiales	Beijerinckiaceae	Bosea	0	0	0	0	0	13	0	0	0	0	0	0	0	785	0	737	1330	1317	0	0	0	0	0	0	0	0	0	0	82	0	8
ASV37	Bacteria	Proteobacteria	Alphaproteobacteria	Rhizobiales	Rhizobiaceae	Allorhizobium-Neorhizobium-Pararhizobium-Rhizobium	0	0	0	0	0	0	0	0	0	0	0	0	0	144	2647	0	0	0	0	0	0	0	0	0	0	0	0	0	0	0	0
ASV41	Bacteria	Proteobacteria	Alphaproteobacteria	Rhizobiales	Rhizobiales-Incertae-Sedis	Phreatobacter	0	0	0	0	0	0	0	0	0	0	0	0	0	0	2194	68	0	0	0	0	0	0	0	0	0	0	0	0	190	0	0
ASV43	Bacteria	Proteobacteria	Alphaproteobacteria	Rhizobiales	Rhizobiaceae	Aliihoeflea	0	0	0	0	0	51	0	0	0	466	0	14	0	0	0	0	0	0	0	54	43	1023	0	0	0	664	0	0	0	0	0
ASV58	Bacteria	Proteobacteria	Alphaproteobacteria	Rhizobiales	Rhizobiaceae	Allorhizobium-Neorhizobium-Pararhizobium-Rhizobium	0	0	0	0	0	0	0	0	0	0	0	0	1280	0	0	0	0	0	0	0	0	0	0	0	0	0	55	0	0	0	0
ASV95	Bacteria	Proteobacteria	Alphaproteobacteria	Rhizobiales	Beijerinckiaceae	Bosea	0	0	0	0	0	0	0	0	0	0	0	0	215	322	0	0	0	0	0	0	0	0	0	0	0	0	15	0	0	0	0
ASV112	Bacteria	Proteobacteria	Alphaproteobacteria	Rhizobiales	Rhizobiales-Incertae-Sedis	Phreatobacter	0	23	134	0	0	0	3	19	15	0	0	0	0	0	0	0	0	0	56	23	20	29	27	0	33	0	0	0	0	0	0
ASV122	Bacteria	Proteobacteria	Alphaproteobacteria	Rhizobiales	Devosiaceae	Devosia	0	0	0	0	0	0	0	0	0	0	0	0	0	0	0	281	0	0	0	0	0	0	0	0	0	0	0	0	4	0	0
ASV135	Bacteria	Proteobacteria	Alphaproteobacteria	Rhizobiales	Devosiaceae	Devosia	0	0	0	0	0	0	0	0	0	0	0	0	0	0	0	0	0	0	0	0	0	168	0	0	0	0	0	0	0	0	0
ASV145	Bacteria	Proteobacteria	Alphaproteobacteria	Rhizobiales	Rhizobiaceae	Ochrobactrum	0	0	0	0	15	58	0	0	0	0	0	0	0	0	0	0	0	0	0	0	0	30	6	0	0	0	0	0	0	0	0
ASV146	Bacteria	Proteobacteria	Alphaproteobacteria	Rhizobiales	Rhizobiaceae	Allorhizobium-Neorhizobium-Pararhizobium-Rhizobium	0	0	0	0	0	0	0	0	0	0	0	0	0	0	0	106	0	0	0	0	0	0	0	0	0	0	0	0	0	0	0
ASV160	Bacteria	Proteobacteria	Alphaproteobacteria	Rhizobiales	Rhizobiaceae	Allorhizobium-Neorhizobium-Pararhizobium-Rhizobium	0	0	0	0	0	0	0	0	0	0	0	0	0	58	0	0	0	0	0	0	0	0	0	0	0	0	0	0	0	0	0
ASV183	Bacteria	Proteobacteria	Alphaproteobacteria	Rhizobiales	Beijerinckiaceae	Methylobacterium-Methylorubrum	0	0	0	0	0	0	0	0	0	0	0	0	0	0	0	0	0	0	0	0	0	0	0	0	18	0	0	0	0	0	0
ASV234	Bacteria	Proteobacteria	Alphaproteobacteria	Rhizobiales	Beijerinckiaceae	Methylobacterium-Methylorubrum	0	0	0	0	0	0	0	0	0	0	0	0	0	0	0	0	0	0	0	0	0	0	0	0	0	0	0	0	0	0	8
ASV247	Bacteria	Proteobacteria	Alphaproteobacteria	Rhizobiales	Rhizobiaceae	Allorhizobium-Neorhizobium-Pararhizobium-Rhizobium	0	0	0	0	0	0	0	0	0	0	0	0	0	0	6	0	0	0	0	0	0	0	0	0	0	0	0	0	0	0	0
ASV263	Bacteria	Proteobacteria	Alphaproteobacteria	Rhizobiales	Rhizobiaceae	[Rhizobium]-sphaerophysae-group	0	0	0	0	0	0	0	0	0	0	0	0	0	5	0	0	0	0	0	0	0	0	0	0	0	0	0	0	0	0	0
ASV275	Bacteria	Proteobacteria	Alphaproteobacteria	Rhizobiales	Rhizobiaceae	Allorhizobium-Neorhizobium-Pararhizobium-Rhizobium	4	0	0	0	0	0	0	0	0	0	0	0	0	0	0	0	0	0	0	0	0	0	0	0	0	0	0	0	0	0	0
ASV284	Bacteria	Proteobacteria	Alphaproteobacteria	Rhizobiales	Rhizobiaceae	Aliihoeflea	0	0	0	0	0	0	0	4	0	0	0	0	0	0	0	0	0	0	0	0	0	0	0	0	0	0	0	0	0	0	0
ASV299	Bacteria	Proteobacteria	Alphaproteobacteria	Rhizobiales	Rhizobiaceae	Aliihoeflea	0	0	0	0	0	0	0	0	0	0	0	0	0	0	0	0	0	0	0	0	0	0	0	4	0	0	0	0	0	0	0
ASV318	Bacteria	Proteobacteria	Alphaproteobacteria	Rhizobiales	<NA>	<NA>	0	0	0	0	0	0	0	3	0	0	0	0	0	0	0	0	0	0	0	0	0	0	0	0	0	0	0	0	0	0	0
ASV323	Bacteria	Proteobacteria	Alphaproteobacteria	Rhizobiales	Rhizobiaceae	<NA>	0	0	0	0	0	0	0	0	3	0	0	0	0	0	0	0	0	0	0	0	0	0	0	0	0	0	0	0	0	0	0
ASV368	Bacteria	Proteobacteria	Alphaproteobacteria	Rhizobiales	Rhizobiales-Incertae-Sedis	Phreatobacter	0	2	0	0	0	0	0	0	0	0	0	0	0	0	0	0	0	0	0	0	0	0	0	0	0	0	0	0	0	0	0
ASV69	Bacteria	Proteobacteria	Alphaproteobacteria	Reyranellales	Reyranellaceae	Reyranella	0	0	0	0	0	0	0	0	0	0	0	0	0	0	0	1040	0	0	0	0	0	0	0	0	0	0	0	0	0	0	0
ASV117	Bacteria	Proteobacteria	Alphaproteobacteria	Reyranellales	Reyranellaceae	Reyranella	0	0	0	0	0	0	0	0	0	0	0	0	0	0	0	280	0	0	0	0	0	0	0	0	0	0	0	0	30	0	0
ASV390	Bacteria	Proteobacteria	Alphaproteobacteria	Reyranellales	Reyranellaceae	Reyranella	0	0	0	0	0	0	0	0	0	0	0	0	0	0	0	2	0	0	0	0	0	0	0	0	0	0	0	0	0	0	0
ASV8	Bacteria	Proteobacteria	Alphaproteobacteria	Caulobacterales	Caulobacteraceae	Brevundimonas	1285	42	520	0	706	971	727	2019	813	0	0	0	0	0	0	0	0	0	0	11	1498	1233	921	963	974	1034	0	0	0	0	0
ASV65	Bacteria	Proteobacteria	Alphaproteobacteria	Caulobacterales	Caulobacteraceae	Caulobacter	0	0	0	0	0	0	0	0	0	0	0	0	0	0	0	1226	0	0	0	0	0	0	0	0	0	0	0	0	0	0	0
ASV314	Bacteria	Proteobacteria	Alphaproteobacteria	Caulobacterales	Caulobacteraceae	Brevundimonas	0	0	0	0	3	0	0	0	0	0	0	0	0	0	0	0	0	0	0	0	0	0	0	0	0	0	0	0	0	0	0
ASV316	Bacteria	Proteobacteria	Alphaproteobacteria	Caulobacterales	Caulobacteraceae	Brevundimonas	0	0	0	0	0	0	3	0	0	0	0	0	0	0	0	0	0	0	0	0	0	0	0	0	0	0	0	0	0	0	0
ASV321	Bacteria	Proteobacteria	Alphaproteobacteria	Caulobacterales	Caulobacteraceae	Brevundimonas	0	0	0	0	0	0	0	0	3	0	0	0	0	0	0	0	0	0	0	0	0	0	0	0	0	0	0	0	0	0	0
ASV333	Bacteria	Proteobacteria	Alphaproteobacteria	Caulobacterales	Caulobacteraceae	Brevundimonas	0	0	0	0	0	0	0	0	0	0	0	0	0	0	0	0	0	3	0	0	0	0	0	0	0	0	0	0	0	0	0
ASV347	Bacteria	Proteobacteria	Alphaproteobacteria	Caulobacterales	Caulobacteraceae	Brevundimonas	0	0	0	0	0	0	0	0	0	0	0	0	0	0	0	0	0	0	0	0	0	0	0	0	0	3	0	0	0	0	0
ASV391	Bacteria	Proteobacteria	Alphaproteobacteria	Caulobacterales	Caulobacteraceae	Caulobacter	0	0	0	0	0	0	0	0	0	0	0	0	0	0	0	2	0	0	0	0	0	0	0	0	0	0	0	0	0	0	0
ASV404	Bacteria	Proteobacteria	Alphaproteobacteria	Caulobacterales	Caulobacteraceae	Brevundimonas	0	0	0	0	0	0	0	0	0	0	0	0	0	0	0	0	0	0	0	0	0	0	0	0	2	0	0	0	0	0	0
ASV30	Bacteria	Proteobacteria	Alphaproteobacteria	Acetobacterales	Acetobacteraceae	Roseomonas	0	76	120	0	570	0	0	38	468	0	0	0	0	0	0	0	0	0	473	688	640	0	1953	22	132	0	0	0	0	0	0
ASV39	Bacteria	Proteobacteria	Alphaproteobacteria	Acetobacterales	Acetobacteraceae	Roseococcus	0	1546	0	0	0	0	0	72	191	0	0	0	0	0	0	0	0	0	88	19	0	0	0	535	283	0	0	0	0	0	0
ASV45	Bacteria	Proteobacteria	Alphaproteobacteria	Acetobacterales	Acetobacteraceae	Roseomonas	704	0	4	0	0	0	83	0	10	1109	0	5	0	0	0	0	0	0	0	50	0	109	14	0	91	0	0	0	0	0	0
ASV128	Bacteria	Proteobacteria	Alphaproteobacteria	Acetobacterales	Acetobacteraceae	Roseomonas	0	0	0	0	0	0	0	0	0	0	0	0	0	0	0	0	0	0	170	56	0	16	0	0	0	0	0	0	0	0	0
ASV228	Bacteria	Proteobacteria	Alphaproteobacteria	Acetobacterales	Acetobacteraceae	Roseomonas	0	0	8	0	0	0	0	0	0	0	0	0	0	0	0	0	0	0	0	0	0	0	0	0	0	0	0	0	0	0	0
ASV270	Bacteria	Proteobacteria	Alphaproteobacteria	Acetobacterales	Acetobacteraceae	Roseococcus	0	0	0	0	0	0	0	0	0	0	0	0	0	0	0	0	0	0	0	0	0	0	0	5	0	0	0	0	0	0	0
ASV335	Bacteria	Proteobacteria	Alphaproteobacteria	Acetobacterales	Acetobacteraceae	Muricoccus	0	0	0	0	0	0	0	0	0	0	0	0	0	0	0	0	0	0	3	0	0	0	0	0	0	0	0	0	0	0	0
ASV339	Bacteria	Proteobacteria	Alphaproteobacteria	Acetobacterales	Acetobacteraceae	<NA>	0	0	0	0	0	0	0	0	0	0	0	0	0	0	0	0	0	0	0	0	3	0	0	0	0	0	0	0	0	0	0
ASV264	Bacteria	Proteobacteria	Alphaproteobacteria	<NA>	<NA>	<NA>	0	0	0	0	0	0	0	0	0	0	0	0	0	0	0	5	0	0	0	0	0	0	0	0	0	0	0	0	0	0	0
ASV285	Bacteria	Proteobacteria	Alphaproteobacteria	<NA>	<NA>	<NA>	0	0	0	0	0	0	0	4	0	0	0	0	0	0	0	0	0	0	0	0	0	0	0	0	0	0	0	0	0	0	0
ASV293	Bacteria	Proteobacteria	Alphaproteobacteria	<NA>	<NA>	<NA>	0	0	0	0	0	0	0	0	0	0	0	0	0	0	0	0	0	0	0	4	0	0	0	0	0	0	0	0	0	0	0
ASV322	Bacteria	Proteobacteria	Alphaproteobacteria	<NA>	<NA>	<NA>	0	0	0	0	0	0	0	0	3	0	0	0	0	0	0	0	0	0	0	0	0	0	0	0	0	0	0	0	0	0	0
ASV358	Bacteria	Patescibacteria	Parcubacteria	Candidatus-Nomurabacteria	<NA>	<NA>	0	0	0	0	0	0	0	0	0	0	0	0	0	0	0	0	0	0	0	0	0	0	0	0	0	0	3	0	0	0	0
ASV214	Bacteria	Firmicutes	Clostridia	Clostridiales	Clostridiaceae	Clostridium-sensu-stricto-18	0	0	0	0	0	0	0	0	0	0	0	0	0	0	0	0	0	0	0	0	4	0	0	0	6	0	0	0	0	0	0
ASV336	Bacteria	Firmicutes	Clostridia	Clostridiales	<NA>	<NA>	0	0	0	0	0	0	0	0	0	0	0	0	0	0	0	0	0	0	0	3	0	0	0	0	0	0	0	0	0	0	0
ASV190	Bacteria	Firmicutes	Bacilli	Staphylococcales	Staphylococcaceae	Staphylococcus	0	0	0	0	0	0	0	0	0	0	0	0	0	0	0	0	0	0	0	7	0	0	0	0	9	0	0	0	0	0	0
ASV208	Bacteria	Firmicutes	Bacilli	Staphylococcales	Staphylococcaceae	Staphylococcus	0	0	0	0	0	0	0	0	0	0	0	0	0	0	0	0	0	0	7	0	4	0	0	0	0	0	0	0	0	0	0
ASV400	Bacteria	Firmicutes	Bacilli	Staphylococcales	Staphylococcaceae	Staphylococcus	0	0	0	0	0	0	0	0	0	0	0	0	0	0	0	0	0	0	0	0	0	0	2	0	0	0	0	0	0	0	0
ASV10	Bacteria	Firmicutes	Bacilli	Paenibacillales	Paenibacillaceae	Paenibacillus	609	334	316	133	756	850	1576	559	1073	0	0	0	0	0	0	0	10	0	773	1208	618	639	446	1375	421	0	13	0	0	0	4
ASV47	Bacteria	Firmicutes	Bacilli	Paenibacillales	Paenibacillaceae	Paenibacillus	113	55	52	0	143	129	271	99	143	0	0	0	0	0	0	0	0	0	118	219	100	112	103	240	69	0	0	0	0	0	0
ASV64	Bacteria	Firmicutes	Bacilli	Paenibacillales	Paenibacillaceae	Paenibacillus	0	0	65	0	0	0	979	0	0	0	0	0	0	0	0	0	0	0	0	0	8	0	0	190	0	0	0	0	0	0	0
ASV87	Bacteria	Firmicutes	Bacilli	Paenibacillales	Paenibacillaceae	Paenibacillus	71	0	0	0	0	0	189	21	51	0	0	0	0	0	0	0	0	0	118	55	0	0	0	167	0	0	0	0	0	0	0
ASV94	Bacteria	Firmicutes	Bacilli	Paenibacillales	Paenibacillaceae	Paenibacillus	59	0	0	0	0	0	173	79	0	0	0	0	0	0	0	0	0	0	18	0	47	135	30	0	12	0	0	0	0	0	0
ASV96	Bacteria	Firmicutes	Bacilli	Paenibacillales	Paenibacillaceae	Paenibacillus	0	0	0	0	0	0	0	0	64	0	0	0	0	0	0	0	0	0	0	445	0	0	0	42	0	0	0	0	0	0	0
ASV100	Bacteria	Firmicutes	Bacilli	Paenibacillales	Paenibacillaceae	Paenibacillus	22	0	0	0	0	0	77	309	0	0	0	0	0	0	0	0	0	0	0	0	0	110	0	0	0	0	0	0	0	0	0
ASV111	Bacteria	Firmicutes	Bacilli	Paenibacillales	Paenibacillaceae	Paenibacillus	0	0	0	0	0	18	0	0	50	0	0	0	0	0	0	0	0	0	0	310	0	0	0	0	15	0	0	0	0	0	0
ASV124	Bacteria	Firmicutes	Bacilli	Paenibacillales	Paenibacillaceae	Paenibacillus	47	0	0	0	0	0	50	6	63	0	0	0	0	0	0	0	0	0	0	0	0	0	95	0	0	0	0	0	0	0	0
ASV126	Bacteria	Firmicutes	Bacilli	Paenibacillales	Paenibacillaceae	Paenibacillus	0	0	98	0	0	0	0	10	0	0	0	0	0	0	0	0	0	0	0	0	0	39	0	0	108	0	0	0	0	0	0
ASV129	Bacteria	Firmicutes	Bacilli	Paenibacillales	Paenibacillaceae	Paenibacillus	0	0	0	0	0	0	35	112	0	0	0	0	0	0	0	0	0	0	0	0	0	69	0	0	0	0	0	0	0	0	0
ASV131	Bacteria	Firmicutes	Bacilli	Paenibacillales	Paenibacillaceae	Paenibacillus	0	0	0	0	0	0	68	0	0	0	0	0	0	0	0	0	0	0	0	0	0	0	0	62	71	0	0	0	0	0	0
ASV136	Bacteria	Firmicutes	Bacilli	Paenibacillales	Paenibacillaceae	Paenibacillus	0	0	0	0	0	0	0	0	24	0	0	0	0	0	0	0	0	0	0	139	0	0	0	0	0	0	0	0	0	0	0
ASV137	Bacteria	Firmicutes	Bacilli	Paenibacillales	Paenibacillaceae	Paenibacillus	0	0	0	0	0	0	0	0	0	0	0	0	0	0	0	0	0	0	0	141	0	0	0	0	0	0	0	0	0	0	0
ASV139	Bacteria	Firmicutes	Bacilli	Paenibacillales	Paenibacillaceae	Paenibacillus	0	0	0	0	0	0	102	0	0	0	0	0	0	0	0	0	0	0	0	0	0	0	0	28	0	0	0	0	0	0	0
ASV140	Bacteria	Firmicutes	Bacilli	Paenibacillales	Paenibacillaceae	Paenibacillus	0	0	0	0	0	0	20	0	0	0	0	0	0	0	0	0	0	0	0	0	106	0	0	0	0	0	0	0	0	0	0
ASV142	Bacteria	Firmicutes	Bacilli	Paenibacillales	Paenibacillaceae	Paenibacillus	0	0	0	0	0	0	0	0	0	0	0	0	0	0	0	0	0	0	75	0	0	0	47	0	0	0	0	0	0	0	0
ASV144	Bacteria	Firmicutes	Bacilli	Paenibacillales	Paenibacillaceae	Paenibacillus	16	0	0	0	0	0	47	18	0	0	0	0	0	0	0	0	0	0	0	0	17	12	0	0	0	0	0	0	0	0	0
ASV148	Bacteria	Firmicutes	Bacilli	Paenibacillales	Paenibacillaceae	Paenibacillus	47	0	0	0	23	0	0	9	0	0	0	0	0	0	0	0	0	0	19	0	0	0	0	0	0	0	0	0	0	0	0
ASV151	Bacteria	Firmicutes	Bacilli	Paenibacillales	Paenibacillaceae	Paenibacillus	45	8	0	0	0	0	0	8	0	0	0	0	0	0	0	0	0	0	0	0	0	0	0	0	25	0	0	0	0	0	0
ASV154	Bacteria	Firmicutes	Bacilli	Paenibacillales	Paenibacillaceae	Paenibacillus	0	0	73	0	0	0	0	0	0	0	0	0	0	0	0	0	0	0	0	0	0	0	7	0	0	0	0	0	0	0	0
ASV156	Bacteria	Firmicutes	Bacilli	Paenibacillales	Paenibacillaceae	Paenibacillus	43	0	0	0	0	0	0	0	0	0	0	0	0	0	0	0	0	0	0	0	0	28	0	0	0	0	0	0	0	0	0
ASV158	Bacteria	Firmicutes	Bacilli	Paenibacillales	Paenibacillaceae	Paenibacillus	0	0	0	0	0	0	31	0	0	0	0	0	0	0	0	0	0	0	0	0	0	31	0	0	0	0	0	0	0	0	0
ASV161	Bacteria	Firmicutes	Bacilli	Paenibacillales	Paenibacillaceae	Paenibacillus	0	0	0	0	0	0	17	39	0	0	0	0	0	0	0	0	0	0	0	0	0	0	0	0	0	0	0	0	0	0	0
ASV164	Bacteria	Firmicutes	Bacilli	Paenibacillales	Paenibacillaceae	Paenibacillus	0	0	0	0	0	0	0	0	0	0	0	0	0	0	0	0	0	0	0	0	0	0	0	47	0	0	0	0	0	0	0
ASV168	Bacteria	Firmicutes	Bacilli	Paenibacillales	Paenibacillaceae	Cohnella	0	0	0	0	0	0	0	0	0	0	0	0	0	0	0	0	0	0	0	0	38	0	0	0	0	0	0	0	0	0	0
ASV173	Bacteria	Firmicutes	Bacilli	Paenibacillales	Paenibacillaceae	Paenibacillus	0	0	23	0	0	0	0	0	0	0	0	0	0	0	0	0	0	0	0	0	0	0	0	0	0	0	0	0	0	0	0
ASV189	Bacteria	Firmicutes	Bacilli	Paenibacillales	Paenibacillaceae	Paenibacillus	16	0	0	0	0	0	0	0	0	0	0	0	0	0	0	0	0	0	0	0	0	0	0	0	0	0	0	0	0	0	0
ASV192	Bacteria	Firmicutes	Bacilli	Paenibacillales	Paenibacillaceae	Paenibacillus	15	0	0	0	0	0	0	0	0	0	0	0	0	0	0	0	0	0	0	0	0	0	0	0	0	0	0	0	0	0	0
ASV204	Bacteria	Firmicutes	Bacilli	Paenibacillales	Paenibacillaceae	Paenibacillus	0	0	0	0	0	0	0	0	0	0	0	0	0	0	0	0	0	0	0	0	0	12	0	0	0	0	0	0	0	0	0
ASV216	Bacteria	Firmicutes	Bacilli	Paenibacillales	Paenibacillaceae	Paenibacillus	0	0	0	0	0	0	0	0	0	0	0	0	0	0	0	0	0	0	0	0	0	0	0	10	0	0	0	0	0	0	0
ASV254	Bacteria	Firmicutes	Bacilli	Paenibacillales	Paenibacillaceae	Paenibacillus	0	0	5	0	0	0	0	0	0	0	0	0	0	0	0	0	0	0	0	0	0	0	0	0	0	0	0	0	0	0	0
ASV266	Bacteria	Firmicutes	Bacilli	Paenibacillales	Paenibacillaceae	Paenibacillus	0	0	0	0	0	0	0	0	0	0	0	0	0	0	0	0	0	0	5	0	0	0	0	0	0	0	0	0	0	0	0
ASV276	Bacteria	Firmicutes	Bacilli	Paenibacillales	Paenibacillaceae	Paenibacillus	0	4	0	0	0	0	0	0	0	0	0	0	0	0	0	0	0	0	0	0	0	0	0	0	0	0	0	0	0	0	0
ASV295	Bacteria	Firmicutes	Bacilli	Paenibacillales	Paenibacillaceae	Paenibacillus	0	0	0	0	0	0	0	0	0	0	0	0	0	0	0	0	0	0	0	0	4	0	0	0	0	0	0	0	0	0	0
ASV301	Bacteria	Firmicutes	Bacilli	Paenibacillales	Paenibacillaceae	Paenibacillus	0	0	0	0	0	0	0	0	0	0	0	0	0	0	0	0	0	0	0	0	0	0	0	0	4	0	0	0	0	0	0
ASV315	Bacteria	Firmicutes	Bacilli	Paenibacillales	Paenibacillaceae	Paenibacillus	0	0	0	0	0	0	3	0	0	0	0	0	0	0	0	0	0	0	0	0	0	0	0	0	0	0	0	0	0	0	0
ASV324	Bacteria	Firmicutes	Bacilli	Paenibacillales	Paenibacillaceae	Paenibacillus	0	0	0	0	0	0	0	0	3	0	0	0	0	0	0	0	0	0	0	0	0	0	0	0	0	0	0	0	0	0	0
ASV344	Bacteria	Firmicutes	Bacilli	Paenibacillales	Paenibacillaceae	Paenibacillus	0	0	0	0	0	0	0	0	0	0	0	0	0	0	0	0	0	0	0	0	0	0	0	3	0	0	0	0	0	0	0
ASV365	Bacteria	Firmicutes	Bacilli	Paenibacillales	Paenibacillaceae	Paenibacillus	2	0	0	0	0	0	0	0	0	0	0	0	0	0	0	0	0	0	0	0	0	0	0	0	0	0	0	0	0	0	0
ASV377	Bacteria	Firmicutes	Bacilli	Paenibacillales	Paenibacillaceae	Paenibacillus	0	0	0	0	0	0	2	0	0	0	0	0	0	0	0	0	0	0	0	0	0	0	0	0	0	0	0	0	0	0	0
ASV379	Bacteria	Firmicutes	Bacilli	Paenibacillales	Paenibacillaceae	Paenibacillus	0	0	0	0	0	0	2	0	0	0	0	0	0	0	0	0	0	0	0	0	0	0	0	0	0	0	0	0	0	0	0
ASV395	Bacteria	Firmicutes	Bacilli	Paenibacillales	Paenibacillaceae	Paenibacillus	0	0	0	0	0	0	0	0	0	0	0	0	0	0	0	0	0	0	2	0	0	0	0	0	0	0	0	0	0	0	0
ASV397	Bacteria	Firmicutes	Bacilli	Paenibacillales	Paenibacillaceae	Paenibacillus	0	0	0	0	0	0	0	0	0	0	0	0	0	0	0	0	0	0	2	0	0	0	0	0	0	0	0	0	0	0	0
ASV418	Bacteria	Firmicutes	Bacilli	Paenibacillales	Paenibacillaceae	Paenibacillus	0	0	0	0	0	0	1	0	0	0	0	0	0	0	0	0	0	0	0	0	0	0	0	0	0	0	0	0	0	0	0
ASV419	Bacteria	Firmicutes	Bacilli	Paenibacillales	Paenibacillaceae	Paenibacillus	0	0	0	0	0	0	0	0	0	0	0	0	0	0	0	0	0	0	0	0	0	0	1	0	0	0	0	0	0	0	0
ASV420	Bacteria	Firmicutes	Bacilli	Paenibacillales	Paenibacillaceae	Paenibacillus	0	0	0	0	0	0	0	0	0	0	0	0	0	0	0	0	0	0	0	0	0	0	1	0	0	0	0	0	0	0	0
ASV107	Bacteria	Firmicutes	Bacilli	Brevibacillales	Brevibacillaceae	Brevibacillus	173	0	0	0	0	0	201	7	0	0	0	0	0	0	0	0	0	0	51	0	12	6	12	0	0	0	0	0	0	0	0
ASV366	Bacteria	Firmicutes	Bacilli	Brevibacillales	Brevibacillaceae	Brevibacillus	2	0	0	0	0	0	0	0	0	0	0	0	0	0	0	0	0	0	0	0	0	0	0	0	0	0	0	0	0	0	0
ASV132	Bacteria	Firmicutes	Bacilli	Bacillales	Bacillaceae	Bacillus	40	0	0	0	111	0	21	0	0	0	0	0	0	0	0	0	0	0	0	0	0	0	5	0	0	0	0	0	0	0	0
ASV134	Bacteria	Firmicutes	Bacilli	Bacillales	Bacillaceae	Bacillus	51	0	0	0	0	47	0	0	8	0	0	0	0	0	0	0	0	0	0	0	0	64	0	0	0	0	0	0	0	0	0
ASV165	Bacteria	Firmicutes	Bacilli	Bacillales	Bacillaceae	Bacillus	23	0	0	0	0	0	0	0	0	0	0	0	0	0	0	0	0	0	0	0	0	20	0	0	0	0	0	0	0	0	0
ASV238	Bacteria	Firmicutes	Bacilli	Bacillales	Bacillaceae	Bacillus	0	0	0	0	0	0	0	0	0	0	5	2	0	0	0	0	0	0	0	0	0	0	0	0	0	0	0	0	0	0	0
ASV253	Bacteria	Firmicutes	Bacilli	Bacillales	Bacillaceae	Anaerobacillus	0	0	0	0	0	0	0	0	0	0	0	0	0	0	0	0	0	0	0	0	0	0	0	0	0	0	0	0	0	0	6
ASV262	Bacteria	Firmicutes	Bacilli	Bacillales	Bacillaceae	Bacillus	0	0	0	0	0	0	0	0	0	0	0	0	5	0	0	0	0	0	0	0	0	0	0	0	0	0	0	0	0	0	0
ASV296	Bacteria	Firmicutes	Bacilli	Bacillales	Bacillaceae	Bacillus	0	0	0	0	0	0	0	0	0	0	0	0	0	0	0	0	0	0	0	0	0	4	0	0	0	0	0	0	0	0	0
ASV311	Bacteria	Firmicutes	Bacilli	Bacillales	Bacillaceae	Bacillus	0	3	0	0	0	0	0	0	0	0	0	0	0	0	0	0	0	0	0	0	0	0	0	0	0	0	0	0	0	0	0
ASV319	Bacteria	Firmicutes	Bacilli	Bacillales	Bacillaceae	Bacillus	0	0	0	0	0	0	0	3	0	0	0	0	0	0	0	0	0	0	0	0	0	0	0	0	0	0	0	0	0	0	0
ASV340	Bacteria	Firmicutes	Bacilli	Bacillales	Bacillaceae	Anaerobacillus	0	0	0	0	0	0	0	0	0	0	0	0	0	0	0	0	0	0	0	0	3	0	0	0	0	0	0	0	0	0	0
ASV416	Bacteria	Firmicutes	Bacilli	Bacillales	Bacillaceae	Anaerobacillus	0	0	0	0	0	0	0	0	0	0	0	0	0	0	0	0	0	0	0	0	0	0	0	0	0	0	0	0	2	0	0
ASV51	Bacteria	Dependentiae	Babeliae	Babeliales	Babeliaceae	Candidatus-Babela	0	657	0	0	0	0	0	0	0	0	0	0	0	0	0	0	0	0	0	0	0	0	0	856	0	0	0	0	0	0	0
ASV271	Bacteria	Dependentiae	Babeliae	Babeliales	Babeliaceae	Candidatus-Babela	0	0	0	0	0	0	0	0	0	0	0	0	0	0	0	0	0	0	0	0	0	0	0	5	0	0	0	0	0	0	0
ASV343	Bacteria	Dependentiae	Babeliae	Babeliales	Babeliaceae	Candidatus-Babela	0	0	0	0	0	0	0	0	0	0	0	0	0	0	0	0	0	0	0	0	0	0	0	3	0	0	0	0	0	0	0
ASV401	Bacteria	Dependentiae	Babeliae	Babeliales	Babeliaceae	Candidatus-Babela	0	0	0	0	0	0	0	0	0	0	0	0	0	0	0	0	0	0	0	0	0	0	0	2	0	0	0	0	0	0	0
ASV16	Bacteria	Cyanobacteriota	Cyanophyceae	Synechococcales	Prochlorococcaceae	Cyanobium	0	0	0	0	0	0	0	0	0	0	0	0	0	0	0	0	0	0	0	0	0	0	0	0	0	0	0	0	8919	0	33
ASV34	Bacteria	Cyanobacteriota	Cyanophyceae	Synechococcales	Prochlorococcaceae	Cyanobium	0	0	0	0	0	0	0	0	0	0	0	0	0	0	0	0	0	0	0	0	0	0	0	0	0	0	0	0	0	4241	0
ASV62	Bacteria	Cyanobacteriota	Cyanophyceae	Synechococcales	Prochlorococcaceae	Cyanobium	0	0	0	0	0	0	0	0	0	0	0	0	0	0	0	0	0	0	0	0	0	0	0	0	0	0	0	0	1248	0	0
ASV68	Bacteria	Cyanobacteriota	Cyanophyceae	Synechococcales	Prochlorococcaceae	Cyanobium	0	0	0	0	0	0	0	0	0	0	0	0	0	0	0	0	0	0	0	0	0	0	0	0	0	0	0	0	1052	0	0
ASV72	Bacteria	Cyanobacteriota	Cyanophyceae	Synechococcales	Prochlorococcaceae	Cyanobium	0	0	0	0	0	0	0	0	0	0	0	0	0	0	0	0	0	0	0	0	0	0	0	0	0	0	0	0	993	0	0
ASV109	Bacteria	Cyanobacteriota	Cyanophyceae	Synechococcales	Prochlorococcaceae	Cyanobium	0	0	0	0	0	0	0	0	0	0	0	0	0	0	0	0	0	0	0	0	0	0	0	0	0	0	0	0	0	433	0
ASV307	Bacteria	Cyanobacteriota	Cyanophyceae	Synechococcales	Prochlorococcaceae	Cyanobium	0	0	0	0	0	0	0	0	0	0	0	0	0	0	0	0	0	0	0	0	0	0	0	0	0	0	0	0	4	0	0
ASV363	Bacteria	Cyanobacteriota	Cyanophyceae	Synechococcales	Prochlorococcaceae	<NA>	0	0	0	0	0	0	0	0	0	0	0	0	0	0	0	0	0	0	0	0	0	0	0	0	0	0	0	0	0	3	0
ASV166	Bacteria	Cyanobacteriota	Cyanophyceae	Pseudanabaenales	Pseudanabaenaceae	Pseudanabaena	0	0	0	0	0	0	0	0	0	0	0	0	0	0	0	0	14	3	0	0	0	0	0	0	0	0	23	0	0	0	0
ASV227	Bacteria	Cyanobacteriota	Cyanophyceae	Pseudanabaenales	Pseudanabaenaceae	Limnothrix	0	0	8	0	0	0	0	0	0	0	0	0	0	0	0	0	0	0	0	0	0	0	0	0	0	0	0	0	0	0	0
ASV364	Bacteria	Cyanobacteriota	Cyanophyceae	Pseudanabaenales	Pseudanabaenaceae	Pseudanabaena	0	0	0	0	0	0	0	0	0	0	0	0	0	0	0	0	0	0	0	0	0	0	0	0	0	0	0	0	0	0	3
ASV369	Bacteria	Cyanobacteriota	Cyanophyceae	Nostocales	Nostocaceae	Parakomarekiella	0	0	2	0	0	0	0	0	0	0	0	0	0	0	0	0	0	0	0	0	0	0	0	0	0	0	0	0	0	0	0
ASV403	Bacteria	Cyanobacteriota	Cyanophyceae	Nostocales	Hapalosiphonaceae	Westiellopsis	0	0	0	0	0	0	0	0	0	0	0	0	0	0	0	0	0	0	0	0	0	0	0	2	0	0	0	0	0	0	0
ASV218	Bacteria	Cyanobacteriota	Cyanophyceae	Coleofasciculales	Wilmottiaceae	Anagnostidinema	0	0	0	0	0	0	0	0	0	0	0	0	0	0	0	0	0	0	0	0	0	0	0	0	0	0	10	0	0	0	0
ASV1	Bacteria	Cyanobacteriota	Chloroplast	Chloroplast	<NA>	<NA>	2512	0	0	0	4077	2092	5131	2581	6297	0	34	8607	0	0	0	0	0	0	0	0	0	0	0	6	6059	0	0	0	0	0	0
ASV2	Bacteria	Cyanobacteriota	Chloroplast	Chloroplast	<NA>	<NA>	0	3282	1694	14201	0	0	0	0	7	0	0	0	0	0	0	0	0	0	4555	3856	0	5577	0	0	0	0	0	0	0	0	0
ASV3	Bacteria	Cyanobacteriota	Chloroplast	Chloroplast	<NA>	<NA>	0	0	0	0	0	0	0	0	0	0	0	0	16427	11602	0	0	0	0	0	0	0	0	0	0	0	0	994	0	0	0	0
ASV4	Bacteria	Cyanobacteriota	Chloroplast	Chloroplast	<NA>	<NA>	0	0	0	0	0	0	0	0	0	0	0	0	0	0	0	0	0	0	0	0	0	0	0	0	0	0	26235	0	0	0	0
ASV5	Bacteria	Cyanobacteriota	Chloroplast	Chloroplast	<NA>	<NA>	0	0	0	0	11	0	0	0	0	0	13881	0	0	0	0	0	0	0	0	0	1234	0	0	0	0	0	0	11	0	0	0
ASV11	Bacteria	Cyanobacteriota	Chloroplast	Chloroplast	<NA>	<NA>	0	0	0	0	0	0	0	0	0	0	0	0	0	0	0	0	0	10521	0	0	0	0	0	0	0	0	0	0	0	0	0
ASV13	Bacteria	Cyanobacteriota	Chloroplast	Chloroplast	<NA>	<NA>	0	0	0	0	0	0	0	0	0	0	0	0	0	0	15	0	9763	23	0	0	0	0	0	0	0	0	0	0	0	0	0
ASV15	Bacteria	Cyanobacteriota	Chloroplast	Chloroplast	<NA>	<NA>	0	0	0	0	0	0	0	0	0	25	0	0	0	0	0	0	0	0	0	3	0	0	0	0	4	9421	0	0	0	0	0
ASV17	Bacteria	Cyanobacteriota	Chloroplast	Chloroplast	<NA>	<NA>	0	0	0	0	0	0	0	0	0	0	0	0	0	0	0	0	0	0	0	0	0	0	2185	0	0	0	0	6639	0	0	0
ASV18	Bacteria	Cyanobacteriota	Chloroplast	Chloroplast	<NA>	<NA>	0	0	0	0	0	0	0	0	0	0	0	0	0	12	0	0	0	0	0	0	0	0	0	0	0	0	0	0	0	0	8753
ASV19	Bacteria	Cyanobacteriota	Chloroplast	Chloroplast	<NA>	<NA>	0	0	0	0	0	0	0	0	0	8687	0	74	0	0	0	0	0	0	0	0	0	0	0	0	0	0	0	0	0	0	0
ASV22	Bacteria	Cyanobacteriota	Chloroplast	Chloroplast	<NA>	<NA>	0	0	0	0	0	0	0	0	0	0	0	0	0	0	7930	0	0	0	0	0	0	0	0	0	0	0	0	0	0	0	0
ASV25	Bacteria	Cyanobacteriota	Chloroplast	Chloroplast	<NA>	<NA>	0	0	0	0	0	0	0	0	0	0	0	0	0	0	0	7388	0	0	0	0	0	0	0	0	0	0	0	0	0	0	0
ASV31	Bacteria	Cyanobacteriota	Chloroplast	Chloroplast	<NA>	<NA>	0	0	1952	0	0	0	0	0	0	0	0	0	0	0	0	0	0	0	0	0	0	0	0	3152	0	0	0	0	0	0	0
ASV38	Bacteria	Cyanobacteriota	Chloroplast	Chloroplast	<NA>	<NA>	0	0	2780	0	0	0	0	0	0	0	0	0	0	0	0	0	0	0	0	0	0	0	0	0	0	0	0	0	0	0	0
ASV46	Bacteria	Cyanobacteriota	Chloroplast	Chloroplast	<NA>	<NA>	0	0	0	2080	0	0	0	0	0	0	0	0	0	0	0	0	0	0	0	0	0	0	0	0	0	0	0	0	0	0	0
ASV48	Bacteria	Cyanobacteriota	Chloroplast	Chloroplast	<NA>	<NA>	0	20	10	1844	0	0	0	0	0	0	0	0	0	0	0	0	0	0	29	9	0	24	0	0	0	0	0	0	0	0	0
ASV50	Bacteria	Cyanobacteriota	Chloroplast	Chloroplast	<NA>	<NA>	0	0	0	0	0	0	0	0	0	0	1591	0	0	0	0	0	0	0	0	0	0	0	0	0	0	0	0	0	0	0	0
ASV56	Bacteria	Cyanobacteriota	Chloroplast	Chloroplast	<NA>	<NA>	0	0	0	1412	0	0	0	0	0	0	0	0	0	0	0	0	0	0	0	0	0	0	0	0	0	0	0	0	0	0	0
ASV59	Bacteria	Cyanobacteriota	Chloroplast	Chloroplast	<NA>	<NA>	0	0	0	1332	0	0	0	0	0	0	0	0	0	0	0	0	0	0	0	0	0	0	0	0	0	0	0	0	0	0	0
ASV63	Bacteria	Cyanobacteriota	Chloroplast	Chloroplast	<NA>	<NA>	0	0	0	0	0	0	0	0	0	0	0	0	0	0	1246	0	0	0	0	0	0	0	0	0	0	0	0	0	0	0	0
ASV66	Bacteria	Cyanobacteriota	Chloroplast	Chloroplast	<NA>	<NA>	0	0	0	0	0	0	0	0	0	0	0	1080	0	0	0	0	0	0	0	0	0	0	0	0	0	0	0	0	0	0	0
ASV67	Bacteria	Cyanobacteriota	Chloroplast	Chloroplast	<NA>	<NA>	0	0	0	0	0	0	0	0	0	0	1077	0	0	0	0	0	0	0	0	0	0	0	0	0	0	0	0	0	0	0	0
ASV70	Bacteria	Cyanobacteriota	Chloroplast	Chloroplast	<NA>	<NA>	13	0	0	0	10	5	28	9	30	0	4	878	0	0	0	0	0	0	0	0	0	0	0	0	40	0	0	0	0	0	0
ASV74	Bacteria	Cyanobacteriota	Chloroplast	Chloroplast	<NA>	<NA>	0	0	0	0	0	0	0	0	0	0	0	0	0	0	0	0	0	0	0	0	0	0	0	0	0	0	0	952	0	0	0
ASV75	Bacteria	Cyanobacteriota	Chloroplast	Chloroplast	<NA>	<NA>	0	0	0	0	0	0	0	0	0	0	0	0	0	0	898	0	0	0	0	0	0	0	0	0	0	0	0	0	0	0	0
ASV76	Bacteria	Cyanobacteriota	Chloroplast	Chloroplast	<NA>	<NA>	0	0	0	0	0	0	0	0	0	0	0	0	0	0	0	891	0	0	0	0	0	0	0	0	0	0	0	0	0	0	0
ASV77	Bacteria	Cyanobacteriota	Chloroplast	Chloroplast	<NA>	<NA>	0	0	0	0	0	0	0	0	0	0	881	0	0	0	0	0	0	0	0	0	0	0	0	0	0	0	0	0	0	0	0
ASV78	Bacteria	Cyanobacteriota	Chloroplast	Chloroplast	<NA>	<NA>	0	0	0	0	0	0	0	0	0	0	0	0	0	0	0	832	0	0	0	0	0	0	0	0	0	0	0	0	0	0	0
ASV79	Bacteria	Cyanobacteriota	Chloroplast	Chloroplast	<NA>	<NA>	0	0	0	0	0	0	827	0	0	0	0	0	0	0	0	0	0	0	0	0	0	0	0	0	0	0	0	0	0	0	0
ASV80	Bacteria	Cyanobacteriota	Chloroplast	Chloroplast	<NA>	<NA>	0	0	0	0	0	0	0	0	0	0	0	0	0	0	771	0	0	0	0	0	0	0	0	0	0	0	0	0	0	0	0
ASV83	Bacteria	Cyanobacteriota	Chloroplast	Chloroplast	<NA>	<NA>	0	0	0	0	0	0	0	0	0	0	0	0	0	0	0	706	0	0	0	0	0	0	0	0	0	0	0	0	0	0	0
ASV84	Bacteria	Cyanobacteriota	Chloroplast	Chloroplast	<NA>	<NA>	0	0	0	0	0	0	0	0	0	0	0	0	0	0	0	0	0	0	0	0	0	0	0	0	0	0	0	695	0	0	0
ASV86	Bacteria	Cyanobacteriota	Chloroplast	Chloroplast	<NA>	<NA>	0	0	0	0	0	0	0	0	0	0	0	0	0	0	0	0	0	0	0	0	0	0	0	0	0	0	0	681	0	0	0
ASV88	Bacteria	Cyanobacteriota	Chloroplast	Chloroplast	<NA>	<NA>	0	0	0	0	0	0	0	0	0	0	0	0	0	0	0	0	0	0	0	0	0	0	19	0	0	0	0	653	0	0	0
ASV89	Bacteria	Cyanobacteriota	Chloroplast	Chloroplast	<NA>	<NA>	0	0	0	0	0	0	0	0	0	0	0	0	0	0	0	0	0	0	0	0	0	0	0	0	0	0	639	0	0	0	0
ASV90	Bacteria	Cyanobacteriota	Chloroplast	Chloroplast	<NA>	<NA>	0	0	0	0	0	0	0	0	0	0	0	626	0	0	0	0	0	0	0	0	0	0	0	0	0	0	0	0	0	0	0
ASV91	Bacteria	Cyanobacteriota	Chloroplast	Chloroplast	<NA>	<NA>	0	0	0	0	0	0	0	0	0	0	0	624	0	0	0	0	0	0	0	0	0	0	0	0	0	0	0	0	0	0	0
ASV169	Bacteria	Cyanobacteriota	Chloroplast	Chloroplast	<NA>	<NA>	0	0	0	0	0	0	0	0	0	0	0	0	0	0	0	0	0	0	0	0	0	0	29	0	0	0	0	0	0	0	0
ASV176	Bacteria	Cyanobacteriota	Chloroplast	Chloroplast	<NA>	<NA>	6	0	0	0	0	0	0	0	0	0	0	0	0	0	0	0	0	0	0	0	0	0	0	0	15	0	0	0	0	0	0
ASV179	Bacteria	Cyanobacteriota	Chloroplast	Chloroplast	<NA>	<NA>	0	0	0	0	0	0	0	0	0	0	20	0	0	0	0	0	0	0	0	0	0	0	0	0	0	0	0	0	0	0	0
ASV187	Bacteria	Cyanobacteriota	Chloroplast	Chloroplast	<NA>	<NA>	0	0	0	0	0	0	0	0	0	0	17	0	0	0	0	0	0	0	0	0	0	0	0	0	0	0	0	0	0	0	0
ASV195	Bacteria	Cyanobacteriota	Chloroplast	Chloroplast	<NA>	<NA>	0	0	0	0	0	0	0	0	0	0	0	0	0	0	0	0	14	0	0	0	0	0	0	0	0	0	0	0	0	0	0
ASV201	Bacteria	Cyanobacteriota	Chloroplast	Chloroplast	<NA>	<NA>	0	0	0	0	0	0	0	0	0	0	0	0	0	0	12	0	0	0	0	0	0	0	0	0	0	0	0	0	0	0	0
ASV219	Bacteria	Cyanobacteriota	Chloroplast	Chloroplast	<NA>	<NA>	0	0	0	0	0	0	9	0	0	0	0	0	0	0	0	0	0	0	0	0	0	0	0	0	0	0	0	0	0	0	0
ASV220	Bacteria	Cyanobacteriota	Chloroplast	Chloroplast	<NA>	<NA>	0	0	0	0	0	0	0	0	0	0	9	0	0	0	0	0	0	0	0	0	0	0	0	0	0	0	0	0	0	0	0
ASV224	Bacteria	Cyanobacteriota	Chloroplast	Chloroplast	<NA>	<NA>	0	0	0	0	0	0	0	0	0	0	0	0	0	0	0	0	0	0	0	0	0	0	0	0	0	0	0	0	0	0	9
ASV230	Bacteria	Cyanobacteriota	Chloroplast	Chloroplast	<NA>	<NA>	0	0	0	0	0	0	0	0	0	0	0	0	0	8	0	0	0	0	0	0	0	0	0	0	0	0	0	0	0	0	0
ASV231	Bacteria	Cyanobacteriota	Chloroplast	Chloroplast	<NA>	<NA>	0	0	0	0	0	0	0	0	0	0	0	0	0	0	0	0	0	8	0	0	0	0	0	0	0	0	0	0	0	0	0
ASV248	Bacteria	Cyanobacteriota	Chloroplast	Chloroplast	<NA>	<NA>	0	0	0	0	0	0	0	0	0	0	0	0	0	0	0	6	0	0	0	0	0	0	0	0	0	0	0	0	0	0	0
ASV281	Bacteria	Cyanobacteriota	Chloroplast	Chloroplast	<NA>	<NA>	0	0	0	0	0	0	4	0	0	0	0	0	0	0	0	0	0	0	0	0	0	0	0	0	0	0	0	0	0	0	0
ASV282	Bacteria	Cyanobacteriota	Chloroplast	Chloroplast	<NA>	<NA>	0	0	0	0	0	0	4	0	0	0	0	0	0	0	0	0	0	0	0	0	0	0	0	0	0	0	0	0	0	0	0
ASV297	Bacteria	Cyanobacteriota	Chloroplast	Chloroplast	<NA>	<NA>	0	0	0	0	0	0	0	0	0	0	0	0	0	0	0	0	0	0	0	0	0	0	4	0	0	0	0	0	0	0	0
ASV306	Bacteria	Cyanobacteriota	Chloroplast	Chloroplast	<NA>	<NA>	0	0	0	0	0	0	0	0	0	0	0	0	0	0	0	0	0	0	0	0	0	0	0	0	0	0	4	0	0	0	0
ASV329	Bacteria	Cyanobacteriota	Chloroplast	Chloroplast	<NA>	<NA>	0	0	0	0	0	0	0	0	0	0	0	0	0	3	0	0	0	0	0	0	0	0	0	0	0	0	0	0	0	0	0
ASV387	Bacteria	Cyanobacteriota	Chloroplast	Chloroplast	<NA>	<NA>	0	0	0	0	0	0	0	0	0	0	0	0	2	0	0	0	0	0	0	0	0	0	0	0	0	0	0	0	0	0	0
ASV399	Bacteria	Cyanobacteriota	Chloroplast	Chloroplast	<NA>	<NA>	0	0	0	0	0	0	0	0	0	0	0	0	0	0	0	0	0	0	0	0	2	0	0	0	0	0	0	0	0	0	0
ASV402	Bacteria	Cyanobacteriota	Chloroplast	Chloroplast	Isoetaceae	Isoetes	0	0	0	0	0	0	0	0	0	0	0	0	0	0	0	0	0	0	0	0	0	0	0	2	0	0	0	0	0	0	0
ASV413	Bacteria	Chloroflexi	<NA>	<NA>	<NA>	<NA>	0	0	0	0	0	0	0	0	0	0	0	0	0	0	0	0	0	0	0	0	0	0	0	0	0	0	2	0	0	0	0
ASV57	Bacteria	Bacteroidota	Bacteroidia	Sphingobacteriales	Sphingobacteriaceae	Pedobacter	0	0	0	0	0	0	0	0	0	0	0	0	0	0	0	0	0	0	0	0	0	0	0	0	0	0	0	0	1378	0	0
ASV61	Bacteria	Bacteroidota	Bacteroidia	Sphingobacteriales	Sphingobacteriaceae	Pedobacter	0	0	0	0	0	0	0	0	0	0	0	0	0	0	0	1260	0	0	0	0	0	0	0	0	0	0	0	0	0	0	0
ASV35	Bacteria	Bacteroidota	Bacteroidia	Flavobacteriales	Flavobacteriaceae	Flavobacterium	0	0	0	0	0	0	0	0	0	0	0	0	0	0	5	0	4157	24	0	0	0	0	0	0	0	0	5	0	0	0	3
ASV249	Bacteria	Bacteroidota	Bacteroidia	Flavobacteriales	Flavobacteriaceae	Flavobacterium	0	0	0	0	0	0	0	0	0	0	0	0	0	0	0	0	6	0	0	0	0	0	0	0	0	0	0	0	0	0	0
ASV309	Bacteria	Bacteroidota	Bacteroidia	Flavobacteriales	Weeksellaceae	Chryseobacterium	0	0	0	0	0	0	0	0	0	0	0	0	0	0	0	0	0	0	0	0	0	0	0	0	0	0	0	0	0	0	4
ASV14	Bacteria	Bacteroidota	Bacteroidia	Cytophagales	Spirosomaceae	Fluviimonas	0	2073	0	0	0	0	0	0	0	0	0	0	0	0	0	0	0	0	1254	2573	1706	228	1680	0	0	0	0	0	0	0	0
ASV221	Bacteria	Bacteroidota	Bacteroidia	Cytophagales	Spirosomaceae	Fluviimonas	0	0	0	0	0	0	0	0	0	0	0	0	0	0	0	0	0	0	9	0	0	0	0	0	0	0	0	0	0	0	0
ASV334	Bacteria	Bacteroidota	Bacteroidia	Cytophagales	Spirosomaceae	Fluviimonas	0	0	0	0	0	0	0	0	0	0	0	0	0	0	0	0	0	0	3	0	0	0	0	0	0	0	0	0	0	0	0
ASV337	Bacteria	Bacteroidota	Bacteroidia	Cytophagales	Spirosomaceae	Fluviimonas	0	0	0	0	0	0	0	0	0	0	0	0	0	0	0	0	0	0	0	3	0	0	0	0	0	0	0	0	0	0	0
ASV203	Bacteria	Actinobacteriota	Actinobacteria	Streptomycetales	Streptomycetaceae	E1B-B3-114	0	0	0	0	0	0	0	0	0	0	0	0	0	0	0	12	0	0	0	0	0	0	0	0	0	0	0	0	0	0	0
ASV226	Bacteria	Actinobacteriota	Actinobacteria	Pseudonocardiales	Pseudonocardiaceae	Pseudonocardia	0	3	5	0	0	0	0	0	0	0	0	0	0	0	0	0	0	0	0	0	0	0	0	0	0	0	0	0	0	0	0
ASV269	Bacteria	Actinobacteriota	Actinobacteria	Pseudonocardiales	Pseudonocardiaceae	Pseudonocardia	0	0	0	0	0	0	0	0	0	0	0	0	0	0	0	0	0	0	0	0	0	0	5	0	0	0	0	0	0	0	0
ASV97	Bacteria	Actinobacteriota	Actinobacteria	Propionibacteriales	Nocardioidaceae	Nocardioides	0	0	0	0	0	0	0	0	0	0	0	0	236	285	0	0	0	0	0	0	0	0	0	0	0	0	22	0	0	0	0
ASV171	Bacteria	Actinobacteriota	Actinobacteria	Propionibacteriales	Nocardioidaceae	Aeromicrobium	13	0	0	0	0	0	0	0	0	0	0	0	0	0	0	0	0	0	0	0	7	0	0	5	0	0	0	0	0	0	0
ASV246	Bacteria	Actinobacteriota	Actinobacteria	Propionibacteriales	Nocardioidaceae	Nocardioides	0	0	0	0	0	0	0	0	0	0	0	0	6	0	0	0	0	0	0	0	0	0	0	0	0	0	0	0	0	0	0
ASV332	Bacteria	Actinobacteriota	Actinobacteria	Propionibacteriales	Propionibacteriaceae	Cutibacterium	0	0	0	0	0	0	0	0	0	0	0	0	0	0	0	0	0	3	0	0	0	0	0	0	0	0	0	0	0	0	0
ASV92	Bacteria	Actinobacteriota	Actinobacteria	PeM15	<NA>	<NA>	0	0	0	0	0	0	0	0	0	0	0	0	0	0	0	0	0	0	0	0	0	0	0	621	0	0	0	0	0	0	0
ASV23	Bacteria	Actinobacteriota	Actinobacteria	Micrococcales	Cellulomonadaceae	Actinotalea	714	142	141	0	607	469	530	547	533	0	0	0	0	0	0	0	0	0	174	631	738	171	203	532	239	0	0	1411	0	0	0
ASV27	Bacteria	Actinobacteriota	Actinobacteria	Micrococcales	Microbacteriaceae	<NA>	0	0	0	0	0	0	0	0	0	0	0	0	0	31	0	0	0	0	0	0	0	0	0	0	0	0	0	0	508	2407	2707
ASV53	Bacteria	Actinobacteriota	Actinobacteria	Micrococcales	Microbacteriaceae	Microbacterium	37	165	50	0	83	93	42	79	44	0	0	0	0	0	0	0	0	0	125	47	58	66	22	359	192	0	0	0	0	0	0
ASV60	Bacteria	Actinobacteriota	Actinobacteria	Micrococcales	Microbacteriaceae	Microcella	119	0	40	0	8	79	13	23	0	0	0	0	0	0	0	0	0	0	0	24	15	22	0	0	12	872	0	75	0	0	0
ASV99	Bacteria	Actinobacteriota	Actinobacteria	Micrococcales	Microbacteriaceae	Leifsonia	0	0	0	0	0	0	0	48	45	0	0	0	0	0	0	0	0	0	0	9	0	0	146	0	0	273	0	0	0	0	0
ASV115	Bacteria	Actinobacteriota	Actinobacteria	Micrococcales	Microbacteriaceae	<NA>	0	0	0	0	0	0	0	0	0	0	0	0	0	0	0	0	0	0	0	0	0	0	0	0	0	0	0	0	0	0	327
ASV120	Bacteria	Actinobacteriota	Actinobacteria	Micrococcales	Microbacteriaceae	<NA>	0	0	0	0	0	0	0	0	0	0	0	0	0	0	0	0	0	0	0	0	0	0	0	0	0	0	0	0	0	0	292
ASV130	Bacteria	Actinobacteriota	Actinobacteria	Micrococcales	Microbacteriaceae	<NA>	0	0	0	0	0	0	0	0	0	207	0	0	0	0	0	0	0	0	0	0	0	0	0	0	0	0	0	0	0	0	0
ASV143	Bacteria	Actinobacteriota	Actinobacteria	Micrococcales	Microbacteriaceae	Chryseoglobus	0	34	0	0	0	0	0	0	0	0	0	0	0	0	0	0	0	0	0	0	0	0	0	77	0	0	0	0	0	0	0
ASV157	Bacteria	Actinobacteriota	Actinobacteria	Micrococcales	Microbacteriaceae	Microbacterium	0	0	0	0	0	0	0	0	0	0	0	0	0	0	0	0	0	0	0	0	0	0	0	63	0	0	0	0	0	0	0
ASV172	Bacteria	Actinobacteriota	Actinobacteria	Micrococcales	Bogoriellaceae	Georgenia	0	0	0	0	0	25	0	0	0	0	0	0	0	0	0	0	0	0	0	0	0	0	0	0	0	0	0	0	0	0	0
ASV182	Bacteria	Actinobacteriota	Actinobacteria	Micrococcales	Microbacteriaceae	Microbacterium	0	0	0	18	0	0	0	0	0	0	0	0	0	0	0	0	0	0	0	0	0	0	0	0	0	0	0	0	0	0	0
ASV186	Bacteria	Actinobacteriota	Actinobacteria	Micrococcales	Microbacteriaceae	Microbacterium	0	0	0	0	0	6	0	0	0	0	0	0	0	0	0	0	0	0	0	0	11	0	0	0	0	0	0	0	0	0	0
ASV197	Bacteria	Actinobacteriota	Actinobacteria	Micrococcales	<NA>	<NA>	0	0	0	0	0	0	13	0	0	0	0	0	0	0	0	0	0	0	0	0	0	0	0	0	0	0	0	0	0	0	0
ASV233	Bacteria	Actinobacteriota	Actinobacteria	Micrococcales	Microbacteriaceae	<NA>	0	0	0	0	0	0	0	0	0	0	0	0	0	0	0	0	0	0	0	0	0	0	0	0	0	0	0	0	2	3	3
ASV236	Bacteria	Actinobacteriota	Actinobacteria	Micrococcales	Microbacteriaceae	Homoserinimonas	0	7	0	0	0	0	0	0	0	0	0	0	0	0	0	0	0	0	0	0	0	0	0	0	0	0	0	0	0	0	0
ASV243	Bacteria	Actinobacteriota	Actinobacteria	Micrococcales	Cellulomonadaceae	Actinotalea	0	6	0	0	0	0	0	0	0	0	0	0	0	0	0	0	0	0	0	0	0	0	0	0	0	0	0	0	0	0	0
ASV257	Bacteria	Actinobacteriota	Actinobacteria	Micrococcales	Cellulomonadaceae	Actinotalea	0	0	0	0	0	0	0	5	0	0	0	0	0	0	0	0	0	0	0	0	0	0	0	0	0	0	0	0	0	0	0
ASV259	Bacteria	Actinobacteriota	Actinobacteria	Micrococcales	Microbacteriaceae	<NA>	0	0	0	0	0	0	0	0	0	5	0	0	0	0	0	0	0	0	0	0	0	0	0	0	0	0	0	0	0	0	0
ASV298	Bacteria	Actinobacteriota	Actinobacteria	Micrococcales	Cellulomonadaceae	Actinotalea	0	0	0	0	0	0	0	0	0	0	0	0	0	0	0	0	0	0	0	0	0	0	0	4	0	0	0	0	0	0	0
ASV300	Bacteria	Actinobacteriota	Actinobacteria	Micrococcales	Microbacteriaceae	<NA>	0	0	0	0	0	0	0	0	0	0	0	0	0	0	0	0	0	0	0	0	0	0	0	4	0	0	0	0	0	0	0
ASV317	Bacteria	Actinobacteriota	Actinobacteria	Micrococcales	Microbacteriaceae	<NA>	0	0	0	0	0	0	0	3	0	0	0	0	0	0	0	0	0	0	0	0	0	0	0	0	0	0	0	0	0	0	0
ASV325	Bacteria	Actinobacteriota	Actinobacteria	Micrococcales	Microbacteriaceae	<NA>	0	0	0	0	0	0	0	0	3	0	0	0	0	0	0	0	0	0	0	0	0	0	0	0	0	0	0	0	0	0	0
ASV341	Bacteria	Actinobacteriota	Actinobacteria	Micrococcales	Microbacteriaceae	<NA>	0	0	0	0	0	0	0	0	0	0	0	0	0	0	0	0	0	0	0	0	0	0	0	3	0	0	0	0	0	0	0
ASV346	Bacteria	Actinobacteriota	Actinobacteria	Micrococcales	Microbacteriaceae	Homoserinimonas	0	0	0	0	0	0	0	0	0	0	0	0	0	0	0	0	0	0	0	0	0	0	0	3	0	0	0	0	0	0	0
ASV375	Bacteria	Actinobacteriota	Actinobacteria	Micrococcales	Microbacteriaceae	<NA>	0	0	0	0	0	2	0	0	0	0	0	0	0	0	0	0	0	0	0	0	0	0	0	0	0	0	0	0	0	0	0
ASV9	Bacteria	Actinobacteriota	Actinobacteria	Corynebacteriales	Dietziaceae	Dietzia	866	6	754	0	160	288	563	775	152	0	44	3279	0	0	0	0	0	0	185	287	553	263	275	916	398	0	0	2562	0	0	0
ASV103	Bacteria	Actinobacteriota	Actinobacteria	Corynebacteriales	Mycobacteriaceae	Mycobacterium	0	0	0	0	0	0	0	0	0	0	0	0	0	0	0	0	0	0	0	0	0	0	0	0	0	509	0	0	0	0	0
ASV215	Bacteria	Actinobacteriota	Actinobacteria	Corynebacteriales	<NA>	<NA>	0	0	0	0	0	0	0	0	0	0	0	0	0	0	0	0	0	0	0	0	0	0	0	10	0	0	0	0	0	0	0
ASV222	Bacteria	Actinobacteriota	Actinobacteria	Corynebacteriales	Mycobacteriaceae	Mycobacterium	0	0	0	0	0	0	0	0	0	0	0	0	0	0	0	0	0	0	0	0	0	0	9	0	0	0	0	0	0	0	0
ASV235	Bacteria	Actinobacteriota	Actinobacteria	Corynebacteriales	Dietziaceae	Dietzia	7	0	0	0	0	0	0	0	0	0	0	0	0	0	0	0	0	0	0	0	0	0	0	0	0	0	0	0	0	0	0
ASV255	Bacteria	Actinobacteriota	Actinobacteria	Corynebacteriales	Nocardiaceae	Rhodococcus	0	0	0	0	0	0	5	0	0	0	0	0	0	0	0	0	0	0	0	0	0	0	0	0	0	0	0	0	0	0	0
ASV261	Bacteria	Actinobacteriota	Actinobacteria	Corynebacteriales	Dietziaceae	Dietzia	0	0	0	0	0	0	0	0	0	0	0	5	0	0	0	0	0	0	0	0	0	0	0	0	0	0	0	0	0	0	0
ASV283	Bacteria	Actinobacteriota	Actinobacteria	Corynebacteriales	Nocardiaceae	Millisia	0	0	0	0	0	0	4	0	0	0	0	0	0	0	0	0	0	0	0	0	0	0	0	0	0	0	0	0	0	0	0
ASV331	Bacteria	Actinobacteriota	Actinobacteria	Corynebacteriales	Mycobacteriaceae	Mycobacterium	0	0	0	0	0	0	0	0	0	0	0	0	0	0	3	0	0	0	0	0	0	0	0	0	0	0	0	0	0	0	0
ASV398	Bacteria	Actinobacteriota	Actinobacteria	Corynebacteriales	<NA>	<NA>	0	0	0	0	0	0	0	0	0	0	0	0	0	0	0	0	0	0	0	2	0	0	0	0	0	0	0	0	0	0	0
ASV360	Bacteria	Actinobacteriota	Actinobacteria	<NA>	<NA>	<NA>	0	0	0	0	0	0	0	0	0	0	0	0	0	0	0	0	0	0	0	0	0	0	0	0	0	0	0	3	0	0	0
ASV415	Bacteria	Actinobacteriota	Actinobacteria	<NA>	<NA>	<NA>	0	0	0	0	0	0	0	0	0	0	0	0	0	0	0	0	0	0	0	0	0	0	0	0	0	0	0	2	0	0	0
ASV153	Bacteria	Actinobacteriota	Acidimicrobiia	Microtrichales	<NA>	<NA>	0	0	0	0	0	0	0	0	83	0	0	0	0	0	0	0	0	0	0	0	0	0	0	0	0	0	0	0	0	0	0
ASV185	Bacteria	Actinobacteriota	Acidimicrobiia	Microtrichales	Microtrichaceae	IMCC26207	0	0	0	0	0	0	0	0	0	0	0	0	0	0	0	0	0	0	0	0	0	0	0	0	0	0	0	0	18	0	0
ASV292	Bacteria	Actinobacteriota	Acidimicrobiia	Microtrichales	Microtrichaceae	IMCC26207	0	0	0	0	0	0	0	0	0	0	0	0	0	0	0	0	0	0	4	0	0	0	0	0	0	0	0	0	0	0	0
ASV116	Bacteria	<NA>	<NA>	<NA>	<NA>	<NA>	0	0	0	0	0	0	0	0	0	0	0	0	0	0	0	0	0	312	0	0	0	0	0	0	0	0	0	0	0	0	0
ASV155	Bacteria	<NA>	<NA>	<NA>	<NA>	<NA>	0	0	0	0	0	0	0	0	0	0	0	0	0	0	0	0	0	0	0	0	0	0	0	0	0	0	74	0	0	0	0
ASV163	Bacteria	<NA>	<NA>	<NA>	<NA>	<NA>	0	0	0	0	0	0	0	0	0	0	0	50	0	0	0	0	0	0	0	0	0	0	0	0	0	0	0	0	0	0	0
ASV170	Eukaryota	<NA>	<NA>	<NA>	<NA>	<NA>	0	0	0	0	0	0	0	0	0	0	0	0	0	0	0	0	0	0	0	0	0	0	0	0	0	0	27	0	0	0	0
ASV175	<NA>	<NA>	<NA>	<NA>	<NA>	<NA>	0	0	0	0	0	0	0	0	0	0	0	0	0	0	0	0	0	0	0	0	0	0	0	0	0	0	22	0	0	0	0
ASV177	Bacteria	<NA>	<NA>	<NA>	<NA>	<NA>	0	0	0	21	0	0	0	0	0	0	0	0	0	0	0	0	0	0	0	0	0	0	0	0	0	0	0	0	0	0	0
ASV184	Bacteria	<NA>	<NA>	<NA>	<NA>	<NA>	0	0	0	0	0	0	0	0	0	0	0	0	0	0	0	0	0	0	0	0	0	0	0	0	0	0	18	0	0	0	0
ASV188	Bacteria	<NA>	<NA>	<NA>	<NA>	<NA>	0	0	0	0	0	0	0	0	0	0	0	0	0	0	0	0	0	0	0	0	0	0	0	0	0	0	17	0	0	0	0
ASV193	Bacteria	<NA>	<NA>	<NA>	<NA>	<NA>	0	0	0	15	0	0	0	0	0	0	0	0	0	0	0	0	0	0	0	0	0	0	0	0	0	0	0	0	0	0	0
ASV196	Bacteria	<NA>	<NA>	<NA>	<NA>	<NA>	0	0	0	0	0	0	0	0	0	0	0	0	0	0	0	0	0	0	0	0	0	0	0	0	0	0	14	0	0	0	0
ASV199	<NA>	<NA>	<NA>	<NA>	<NA>	<NA>	0	0	0	0	0	0	0	0	0	0	0	0	0	0	0	0	0	0	0	0	0	0	0	0	0	0	13	0	0	0	0
ASV200	Bacteria	<NA>	<NA>	<NA>	<NA>	<NA>	0	0	0	0	0	0	0	0	0	0	0	0	0	0	0	0	0	0	0	0	0	0	0	0	0	0	13	0	0	0	0
ASV205	<NA>	<NA>	<NA>	<NA>	<NA>	<NA>	0	0	0	0	0	0	0	0	0	0	0	0	0	0	0	0	0	0	0	0	0	0	0	0	0	0	12	0	0	0	0
ASV206	Bacteria	<NA>	<NA>	<NA>	<NA>	<NA>	0	0	0	0	0	0	0	0	0	0	0	0	0	0	0	0	0	0	0	0	0	0	0	0	0	0	12	0	0	0	0
ASV207	Bacteria	<NA>	<NA>	<NA>	<NA>	<NA>	0	0	0	0	0	0	0	0	0	0	11	0	0	0	0	0	0	0	0	0	0	0	0	0	0	0	0	0	0	0	0
ASV210	<NA>	<NA>	<NA>	<NA>	<NA>	<NA>	0	0	0	0	0	0	0	0	0	0	0	0	0	0	0	0	0	0	0	0	0	0	0	0	0	11	0	0	0	0	0
ASV212	Eukaryota	<NA>	<NA>	<NA>	<NA>	<NA>	0	0	0	0	0	0	0	0	0	0	8	0	0	0	0	0	0	0	0	0	2	0	0	0	0	0	0	0	0	0	0
ASV223	Bacteria	<NA>	<NA>	<NA>	<NA>	<NA>	0	0	0	0	0	0	0	0	0	0	0	0	0	0	0	0	0	0	0	0	0	0	0	0	0	0	9	0	0	0	0
ASV239	Eukaryota	<NA>	<NA>	<NA>	<NA>	<NA>	0	0	0	0	0	0	0	0	0	0	0	7	0	0	0	0	0	0	0	0	0	0	0	0	0	0	0	0	0	0	0
ASV240	Bacteria	<NA>	<NA>	<NA>	<NA>	<NA>	0	0	0	0	0	0	0	0	0	0	0	0	0	0	0	0	0	0	0	0	0	0	0	0	0	0	7	0	0	0	0
ASV241	Bacteria	<NA>	<NA>	<NA>	<NA>	<NA>	0	0	0	0	0	0	0	0	0	0	0	0	0	0	0	0	0	0	0	0	0	0	0	0	0	0	7	0	0	0	0
ASV244	Eukaryota	<NA>	<NA>	<NA>	<NA>	<NA>	0	0	0	6	0	0	0	0	0	0	0	0	0	0	0	0	0	0	0	0	0	0	0	0	0	0	0	0	0	0	0
ASV251	<NA>	<NA>	<NA>	<NA>	<NA>	<NA>	0	0	0	0	0	0	0	0	0	0	0	0	0	0	0	0	0	0	0	0	0	0	0	0	0	0	6	0	0	0	0
ASV256	Bacteria	<NA>	<NA>	<NA>	<NA>	<NA>	0	0	0	0	0	0	0	5	0	0	0	0	0	0	0	0	0	0	0	0	0	0	0	0	0	0	0	0	0	0	0
ASV260	Bacteria	<NA>	<NA>	<NA>	<NA>	<NA>	0	0	0	0	0	0	0	0	0	0	5	0	0	0	0	0	0	0	0	0	0	0	0	0	0	0	0	0	0	0	0
ASV272	Bacteria	<NA>	<NA>	<NA>	<NA>	<NA>	0	0	0	0	0	0	0	0	0	0	0	0	0	0	0	0	0	0	0	0	0	0	0	0	0	5	0	0	0	0	0
ASV273	Bacteria	<NA>	<NA>	<NA>	<NA>	<NA>	0	0	0	0	0	0	0	0	0	0	0	0	0	0	0	0	0	0	0	0	0	0	0	0	0	0	5	0	0	0	0
ASV274	Bacteria	<NA>	<NA>	<NA>	<NA>	<NA>	0	0	0	0	0	0	0	0	0	0	0	0	0	0	0	0	0	0	0	0	0	0	0	0	0	0	5	0	0	0	0
ASV277	Bacteria	<NA>	<NA>	<NA>	<NA>	<NA>	0	0	0	4	0	0	0	0	0	0	0	0	0	0	0	0	0	0	0	0	0	0	0	0	0	0	0	0	0	0	0
ASV280	Eukaryota	<NA>	<NA>	<NA>	<NA>	<NA>	0	0	0	0	0	2	0	2	0	0	0	0	0	0	0	0	0	0	0	0	0	0	0	0	0	0	0	0	0	0	0
ASV289	Bacteria	<NA>	<NA>	<NA>	<NA>	<NA>	0	0	0	0	0	0	0	0	0	0	0	4	0	0	0	0	0	0	0	0	0	0	0	0	0	0	0	0	0	0	0
ASV290	Bacteria	<NA>	<NA>	<NA>	<NA>	<NA>	0	0	0	0	0	0	0	0	0	0	0	0	0	4	0	0	0	0	0	0	0	0	0	0	0	0	0	0	0	0	0
ASV304	Bacteria	<NA>	<NA>	<NA>	<NA>	<NA>	0	0	0	0	0	0	0	0	0	0	0	0	0	0	0	0	0	0	0	0	0	0	0	0	0	0	4	0	0	0	0
ASV305	Bacteria	<NA>	<NA>	<NA>	<NA>	<NA>	0	0	0	0	0	0	0	0	0	0	0	0	0	0	0	0	0	0	0	0	0	0	0	0	0	0	4	0	0	0	0
ASV308	Bacteria	<NA>	<NA>	<NA>	<NA>	<NA>	0	0	0	0	0	0	0	0	0	0	0	0	0	0	0	0	0	0	0	0	0	0	0	0	0	0	0	0	0	4	0
ASV310	Bacteria	<NA>	<NA>	<NA>	<NA>	<NA>	0	3	0	0	0	0	0	0	0	0	0	0	0	0	0	0	0	0	0	0	0	0	0	0	0	0	0	0	0	0	0
ASV312	<NA>	<NA>	<NA>	<NA>	<NA>	<NA>	0	0	0	3	0	0	0	0	0	0	0	0	0	0	0	0	0	0	0	0	0	0	0	0	0	0	0	0	0	0	0
ASV313	Bacteria	<NA>	<NA>	<NA>	<NA>	<NA>	0	0	0	3	0	0	0	0	0	0	0	0	0	0	0	0	0	0	0	0	0	0	0	0	0	0	0	0	0	0	0
ASV326	Bacteria	<NA>	<NA>	<NA>	<NA>	<NA>	0	0	0	0	0	0	0	0	0	0	3	0	0	0	0	0	0	0	0	0	0	0	0	0	0	0	0	0	0	0	0
ASV327	Bacteria	<NA>	<NA>	<NA>	<NA>	<NA>	0	0	0	0	0	0	0	0	0	0	0	3	0	0	0	0	0	0	0	0	0	0	0	0	0	0	0	0	0	0	0
ASV328	Bacteria	<NA>	<NA>	<NA>	<NA>	<NA>	0	0	0	0	0	0	0	0	0	0	0	3	0	0	0	0	0	0	0	0	0	0	0	0	0	0	0	0	0	0	0
ASV348	Bacteria	<NA>	<NA>	<NA>	<NA>	<NA>	0	0	0	0	0	0	0	0	0	0	0	0	0	0	0	0	0	0	0	0	0	0	0	0	0	0	3	0	0	0	0
ASV349	Bacteria	<NA>	<NA>	<NA>	<NA>	<NA>	0	0	0	0	0	0	0	0	0	0	0	0	0	0	0	0	0	0	0	0	0	0	0	0	0	0	3	0	0	0	0
ASV350	Bacteria	<NA>	<NA>	<NA>	<NA>	<NA>	0	0	0	0	0	0	0	0	0	0	0	0	0	0	0	0	0	0	0	0	0	0	0	0	0	0	3	0	0	0	0
ASV351	Bacteria	<NA>	<NA>	<NA>	<NA>	<NA>	0	0	0	0	0	0	0	0	0	0	0	0	0	0	0	0	0	0	0	0	0	0	0	0	0	0	3	0	0	0	0
ASV352	Bacteria	<NA>	<NA>	<NA>	<NA>	<NA>	0	0	0	0	0	0	0	0	0	0	0	0	0	0	0	0	0	0	0	0	0	0	0	0	0	0	3	0	0	0	0
ASV353	Bacteria	<NA>	<NA>	<NA>	<NA>	<NA>	0	0	0	0	0	0	0	0	0	0	0	0	0	0	0	0	0	0	0	0	0	0	0	0	0	0	3	0	0	0	0
ASV354	Bacteria	<NA>	<NA>	<NA>	<NA>	<NA>	0	0	0	0	0	0	0	0	0	0	0	0	0	0	0	0	0	0	0	0	0	0	0	0	0	0	3	0	0	0	0
ASV355	Bacteria	<NA>	<NA>	<NA>	<NA>	<NA>	0	0	0	0	0	0	0	0	0	0	0	0	0	0	0	0	0	0	0	0	0	0	0	0	0	0	3	0	0	0	0
ASV356	Bacteria	<NA>	<NA>	<NA>	<NA>	<NA>	0	0	0	0	0	0	0	0	0	0	0	0	0	0	0	0	0	0	0	0	0	0	0	0	0	0	3	0	0	0	0
ASV357	Bacteria	<NA>	<NA>	<NA>	<NA>	<NA>	0	0	0	0	0	0	0	0	0	0	0	0	0	0	0	0	0	0	0	0	0	0	0	0	0	0	3	0	0	0	0
ASV359	<NA>	<NA>	<NA>	<NA>	<NA>	<NA>	0	0	0	0	0	0	0	0	0	0	0	0	0	0	0	0	0	0	0	0	0	0	0	0	0	0	3	0	0	0	0
ASV361	Eukaryota	<NA>	<NA>	<NA>	<NA>	<NA>	0	0	0	0	0	0	0	0	0	0	0	0	0	0	0	0	0	0	0	0	0	0	0	0	0	0	0	3	0	0	0
ASV362	Bacteria	<NA>	<NA>	<NA>	<NA>	<NA>	0	0	0	0	0	0	0	0	0	0	0	0	0	0	0	0	0	0	0	0	0	0	0	0	0	0	0	3	0	0	0
ASV371	Bacteria	<NA>	<NA>	<NA>	<NA>	<NA>	0	0	0	2	0	0	0	0	0	0	0	0	0	0	0	0	0	0	0	0	0	0	0	0	0	0	0	0	0	0	0
ASV372	Bacteria	<NA>	<NA>	<NA>	<NA>	<NA>	0	0	0	2	0	0	0	0	0	0	0	0	0	0	0	0	0	0	0	0	0	0	0	0	0	0	0	0	0	0	0
ASV373	Bacteria	<NA>	<NA>	<NA>	<NA>	<NA>	0	0	0	2	0	0	0	0	0	0	0	0	0	0	0	0	0	0	0	0	0	0	0	0	0	0	0	0	0	0	0
ASV374	<NA>	<NA>	<NA>	<NA>	<NA>	<NA>	0	0	0	2	0	0	0	0	0	0	0	0	0	0	0	0	0	0	0	0	0	0	0	0	0	0	0	0	0	0	0
ASV376	Bacteria	<NA>	<NA>	<NA>	<NA>	<NA>	0	0	0	0	0	2	0	0	0	0	0	0	0	0	0	0	0	0	0	0	0	0	0	0	0	0	0	0	0	0	0
ASV378	Bacteria	<NA>	<NA>	<NA>	<NA>	<NA>	0	0	0	0	0	0	2	0	0	0	0	0	0	0	0	0	0	0	0	0	0	0	0	0	0	0	0	0	0	0	0
ASV382	Bacteria	<NA>	<NA>	<NA>	<NA>	<NA>	0	0	0	0	0	0	0	0	0	2	0	0	0	0	0	0	0	0	0	0	0	0	0	0	0	0	0	0	0	0	0
ASV383	Bacteria	<NA>	<NA>	<NA>	<NA>	<NA>	0	0	0	0	0	0	0	0	0	0	2	0	0	0	0	0	0	0	0	0	0	0	0	0	0	0	0	0	0	0	0
ASV384	<NA>	<NA>	<NA>	<NA>	<NA>	<NA>	0	0	0	0	0	0	0	0	0	0	2	0	0	0	0	0	0	0	0	0	0	0	0	0	0	0	0	0	0	0	0
ASV385	Bacteria	<NA>	<NA>	<NA>	<NA>	<NA>	0	0	0	0	0	0	0	0	0	0	2	0	0	0	0	0	0	0	0	0	0	0	0	0	0	0	0	0	0	0	0
ASV386	Bacteria	<NA>	<NA>	<NA>	<NA>	<NA>	0	0	0	0	0	0	0	0	0	0	2	0	0	0	0	0	0	0	0	0	0	0	0	0	0	0	0	0	0	0	0
ASV393	<NA>	<NA>	<NA>	<NA>	<NA>	<NA>	0	0	0	0	0	0	0	0	0	0	0	0	0	0	0	0	0	2	0	0	0	0	0	0	0	0	0	0	0	0	0
ASV406	Bacteria	<NA>	<NA>	<NA>	<NA>	<NA>	0	0	0	0	0	0	0	0	0	0	0	0	0	0	0	0	0	0	0	0	0	0	0	0	0	2	0	0	0	0	0
ASV407	Bacteria	<NA>	<NA>	<NA>	<NA>	<NA>	0	0	0	0	0	0	0	0	0	0	0	0	0	0	0	0	0	0	0	0	0	0	0	0	0	0	2	0	0	0	0
ASV408	Bacteria	<NA>	<NA>	<NA>	<NA>	<NA>	0	0	0	0	0	0	0	0	0	0	0	0	0	0	0	0	0	0	0	0	0	0	0	0	0	0	2	0	0	0	0
ASV410	<NA>	<NA>	<NA>	<NA>	<NA>	<NA>	0	0	0	0	0	0	0	0	0	0	0	0	0	0	0	0	0	0	0	0	0	0	0	0	0	0	2	0	0	0	0
ASV411	Bacteria	<NA>	<NA>	<NA>	<NA>	<NA>	0	0	0	0	0	0	0	0	0	0	0	0	0	0	0	0	0	0	0	0	0	0	0	0	0	0	2	0	0	0	0
ASV412	Bacteria	<NA>	<NA>	<NA>	<NA>	<NA>	0	0	0	0	0	0	0	0	0	0	0	0	0	0	0	0	0	0	0	0	0	0	0	0	0	0	2	0	0	0	0
ASV414	Bacteria	<NA>	<NA>	<NA>	<NA>	<NA>	0	0	0	0	0	0	0	0	0	0	0	0	0	0	0	0	0	0	0	0	0	0	0	0	0	0	2	0	0	0	0

## Sheet: Sample_Legend
PhyloSeq Code	Collection Location	Lake Section	Year collected	Year Analyzed	Culture Type
LBy2017	Bloom	Bloom	2017	2020	Crude
LBy2019a	Bloom	Bloom	2019	2020	Crude
LBy2019b	Bloom	Bloom	2019	2020	Crude
LIy2019	Bloom	Bloom	2019	2022	Isolate
NBy2018a	Stn 19	North Basin	2018	2020	Crude
NBy2018b	Stn 20	North Basin	2018	2020	Crude
NBy2018c	Stn W1	North Basin	2018	2020	Crude
NBy2018d	Stn W7	North Basin	2018	2020	Crude
NBy2019	Stn 53	North Basin	2019	2020	Crude
NIy2016	Stn W1	North Basin	2016	2022	Isolate
NIy2018a	Stn 19	North Basin	2018	2022	Isolate
NIy2018b	Stn 20	North Basin	2018	2022	Isolate
NIy2021a	Stn 19	North Basin	2021	2022	Isolate
NIy2021b	Stn 19	North Basin	2021	2022	Isolate
NIy2021c	Stn 19	North Basin	2021	2022	Isolate
NIy2021d	Stn 19	North Basin	2021	2022	Isolate
NIy2021e	Stn W4	North Basin	2021	2022	Isolate
NIy2021f	Stn W4	North Basin	2021	2022	Isolate
SBy2017a	Stn 1	South Basin	2017	2020	Crude
SBy2017b	Stn 3C	South Basin	2017	2020	Crude
SBy2017c	Stn 5 NS	South Basin	2017	2020	Crude
SBy2017d	Stn 7 NS	South Basin	2017	2020	Crude
SBy2018	Stn W9	South Basin	2018	2020	Crude
SBy2019a	Stn 12B	South Basin	2019	2020	Crude
SBy2019b	Stn 9	South Basin	2019	2020	Crude
SIy2016	Stn W4	North Basin	2016	2022	Isolate
SIy2017	Stn1	South Basin	2017	2022	Isolate
SIy2018	Stn W9	South Basin	2018	2022	Isolate
SIy2021a	Stn 5 NS	South Basin	2021	2022	Isolate
SIy2021b	Stn 5 NS	South Basin	2021	2022	Isolate
SIy2021c	Stn 5 NS	South Basin	2021	2022	Isolate
